# Supplementary material for: Overexpression of microRNAs miR-25-3p, miR-185-5p and miR-132-3p in Late Onset Fetal Growth Restriction, Validation of Results and Study of the Biochemical Pathways Involved
Source: Int J Mol Sci. 2021 Dec 28;23(1):293. doi: 10.3390/ijms23010293 (PMC8745308; doi:10.3390/ijms23010293)
Supplement: Supplementary file 1 [file ijms-23-00293-s001.zip]

Archive with 3 entries (3 files):
- Supplementals 1_ TriplexRNA and Table of genes invovled in more than one GO term of interest.pdf
- supplementals 2 transcription factors (TFs).xls
- supplementals 3 clueGO results.xls
