# Supplementary material for: Overexpression of microRNAs miR-25-3p, miR-185-5p and miR-132-3p in Late Onset Fetal Growth Restriction, Validation of Results and Study of the Biochemical Pathways Involved
Source: Int J Mol Sci. 2021 Dec 28;23(1):293. doi: 10.3390/ijms23010293 (PMC8745308; doi:10.3390/ijms23010293)
Supplement: Supplementary file 1 [file ijms-23-00293-s001.zip › supplementals 2 transcription factors (TFs).xls]

## Sheet: TF - miRNA
		Table S3
	TF	miRNA	Action_Type	PubmedID	Evidence	Species
2	AHR	hsa-mir-132	Activation	25617893	literature	H.sapiens
6	AHR	hsa-mir-25	Activation(feedback)	24798859	literature	H.sapiens
64	ARNT	hsa-mir-25	Activation	24798859	literature	H.sapiens
75	ATF4	hsa-mir-25	Repression(feedback)	22739985	literature	H.sapiens
189	CREB1	hsa-mir-132	Activation	17994015	literature	H.sapiens
319	E2F1	hsa-mir-25	Regulation	19034270	literature	H.sapiens
346	E2F2	hsa-mir-25	Activation	26961310	literature	H.sapiens
362	E2F3	hsa-mir-25	Activation(feedback)	26961310	literature	H.sapiens
372	E2F7	hsa-mir-25	Repression	26961310	literature	H.sapiens
396	EGR1	hsa-mir-132	Regulation	20811575	literature	H.sapiens
702	GNRH1	hsa-mir-132	Activation	21372146	literature	H.sapiens
845	HLF	hsa-mir-132	Activation	27522003	literature	H.sapiens
1000	JUN	hsa-mir-25	Activation	24292682	literature	H.sapiens
1070	KLF8	hsa-mir-132	Repression	27294355	literature	H.sapiens
1148	MAX	hsa-mir-25	Activation	20080637	literature	H.sapiens
1310	MYC	hsa-mir-25	Repression(feedback)	23028803	literature	H.sapiens
1391	MYCN	hsa-mir-25	Activation	20080637	literature	H.sapiens
1501	NFE2L2	hsa-mir-25	Repression(feedback)	22739985	literature	H.sapiens
1731	PTEN	hsa-mir-25	Activation(feedback)	20388916	literature	H.sapiens
1757	RELA	hsa-mir-132	Activation	25601191	literature	H.sapiens
1830	REST	hsa-mir-132	Regulation	24728992	literature	H.sapiens
2064	SP1	hsa-mir-132	Activation(feedback)	21665894	literature	H.sapiens
2262	TAZ	hsa-mir-25	Activation	27797825	literature	H.sapiens
2279	TEAD1	hsa-mir-25	Activation	27797825	literature	H.sapiens
2570	USF1	hsa-mir-132	Activation	24661879	literature	H.sapiens
2579	YAP1	hsa-mir-25	Activation	27797825	literature	H.sapiens

## Sheet: miRNA- target gene
				Table S4
	miRTarBase ID	miRNA	Species (miRNA)	Target Gene	Target Gene (Entrez Gene ID)	Species (Target Gene)	Experiments	Support Type	References (PMID)
450	MIRT000333	hsa-miR-132-3p	Homo sapiens	SIRT1	23411	Homo sapiens	Luciferase reporter assay//Western blot	Functional MTI	19819989
715	MIRT000601	hsa-miR-132-3p	Homo sapiens	CDKN1A	1026	Homo sapiens	qRT-PCR//Luciferase reporter assay//Western blot	Functional MTI	20190813
1234	MIRT000983	hsa-miR-25-3p	Homo sapiens	PRMT5	10419	Homo sapiens	Western blot	Functional MTI	18694959
3736	MIRT003413	hsa-miR-25-3p	Homo sapiens	BCL2L11	10018	Homo sapiens	Luciferase reporter assay//Microarray//Western blot	Functional MTI	18328430
3870	MIRT003605	hsa-miR-25-3p	Homo sapiens	KLF4	9314	Homo sapiens	Western blot	Functional MTI	19541842
4140	MIRT003926	hsa-miR-132-3p	Homo sapiens	ARHGAP32	9743	Homo sapiens	Luciferase reporter assay//Western blot	Functional MTI	18577589
4230	MIRT004036	hsa-miR-185-5p	Homo sapiens	RHOA	387	Homo sapiens	Luciferase reporter assay//qRT-PCR//Western blot	Functional MTI	21186079
4232	MIRT004037	hsa-miR-185-5p	Homo sapiens	CDC42	998	Homo sapiens	Luciferase reporter assay//qRT-PCR//Western blot	Functional MTI	21186079
4570	MIRT004317	hsa-miR-25-3p	Homo sapiens	CDKN1C	1028	Homo sapiens	qRT-PCR//Luciferase reporter assay//Western blot	Functional MTI	19153141
4581	MIRT004329	hsa-miR-25-3p	Homo sapiens	KAT2B	8850	Homo sapiens	Western blot//Luciferase reporter assay	Functional MTI	18728182
5063	MIRT004700	hsa-miR-185-5p	Homo sapiens	CDK6	1021	Homo sapiens	Flow//Immunoblot//Microarray//qRT-PCR//Western blog	Functional MTI	19688090
5796	MIRT005417	hsa-miR-25-3p	Homo sapiens	TP53	7157	Homo sapiens	Luciferase reporter assay//qRT-PCR//Western blot	Functional MTI	20935678
5931	MIRT005550	hsa-miR-185-5p	Homo sapiens	SIX1	6495	Homo sapiens	Luciferase reporter assay//qRT-PCR//Quantitative proteomic approach//Western blot	Functional MTI	20603620
6401	MIRT005963	hsa-miR-185-5p	Homo sapiens	NTRK3	4916	Homo sapiens	Luciferase reporter assay	Functional MTI	21143953
6549	MIRT006119	hsa-miR-25-3p	Homo sapiens	WDR4	10785	Homo sapiens	Luciferase reporter assay//qRT-PCR//Western blot	Functional MTI	21953056
6722	MIRT006230	hsa-miR-25-3p	Homo sapiens	CDH1	999	Homo sapiens	Luciferase reporter assay//qRT-PCR//Western blot	Functional MTI	22450326
7029	MIRT006454	hsa-miR-25-3p	Homo sapiens	CCL26	10344	Homo sapiens	Luciferase reporter assay//qRT-PCR//Western blot	Functional MTI	22431589
7093	MIRT006503	hsa-miR-132-3p	Homo sapiens	RB1	5925	Homo sapiens	Luciferase reporter assay//Western blot//Reporter assay
7205	MIRT006632	hsa-miR-25-3p	Homo sapiens	MDM2	4193	Homo sapiens	Luciferase reporter assay//qRT-PCR//Western blot	Functional MTI	22431589
7229	MIRT006659	hsa-miR-132-3p	Homo sapiens	HBEGF	1839	Homo sapiens	Luciferase reporter assay//Microarray//qRT-PCR//Western blot	Functional MTI	21853268
7277	MIRT006696	hsa-miR-185-5p	Homo sapiens	DNMT1	1786	Homo sapiens	Immunoprecipitaion//Luciferase reporter assay//Microarray//Quantitative proteomic approach//Western blot	Functional MTI	21962230
7326	MIRT006746	hsa-miR-25-3p	Homo sapiens	PTEN	5728	Homo sapiens	Luciferase reporter assay	Functional MTI	20388916
7574	MIRT006919	hsa-miR-25-3p	Homo sapiens	EZH2	2146	Homo sapiens	Luciferase reporter assay//qRT-PCR//Western blot	Functional MTI	22399519
7611	MIRT006962	hsa-miR-185-5p	Homo sapiens	EPAS1	2034	Homo sapiens	Luciferase reporter assay//qRT-PCR	Functional MTI	22745131
7679	MIRT007010	hsa-miR-132-3p	Homo sapiens	RASA1	5921	Homo sapiens	Immunoblot//Western blot	Functional MTI	21868695
7898	MIRT007166	hsa-miR-132-3p	Homo sapiens	CRK	1398	Homo sapiens	Luciferase reporter assay	Functional MTI	23184980
7900	MIRT007167	hsa-miR-132-3p	Homo sapiens	TJAP1	93643	Homo sapiens	Luciferase reporter assay	Functional MTI	23184980
8005	MIRT007242	hsa-miR-25-3p	Homo sapiens	SMAD7	4092	Homo sapiens	Luciferase reporter assay	Functional MTI	23435373
8024	MIRT007253	hsa-miR-132-3p	Homo sapiens	TLN2	83660	Homo sapiens	Luciferase reporter assay	Functional MTI	22310291
14517	MIRT021849	hsa-miR-132-3p	Homo sapiens	SPRED1	161742	Homo sapiens	Luciferase reporter assay//Western blot	Functional MTI	25945589
14529	MIRT021860	hsa-miR-132-3p	Homo sapiens	MUC13	56667	Homo sapiens	Immunohistochemistry//Luciferase reporter assay//qRT-PCR//Western blot	Functional MTI	28339011
14534	MIRT021865	hsa-miR-132-3p	Homo sapiens	CCNA2	890	Homo sapiens	Western blot
14535	MIRT021866	hsa-miR-132-3p	Homo sapiens	CCNB1	891	Homo sapiens	Western blot
24155	MIRT030360	hsa-miR-25-3p	Homo sapiens	MAP2K4	6416	Homo sapiens	Western blot	Functional MTI	27353001
27006	MIRT035517	hsa-miR-185-5p	Homo sapiens	AR	367	Homo sapiens	Luciferase reporter assay	Functional MTI	23417242
27043	MIRT035549	hsa-miR-185-5p	Homo sapiens	SCARB1	949	Homo sapiens	Luciferase reporter assay	Functional MTI	23459944
36902	MIRT045315	hsa-miR-185-5p	Homo sapiens	SREBF1	6720	Homo sapiens	Luciferase reporter assay//qRT-PCR//Western blot	Functional MTI	23951060
37435	MIRT045840	hsa-miR-132-3p	Homo sapiens	FOXO1	2308	Homo sapiens	Luciferase reporter assay//qRT-PCR//Western blot	Functional MTI	26298723
45412	MIRT053236	hsa-miR-25-3p	Homo sapiens	DSC2	1824	Homo sapiens	Luciferase reporter assay//Western blot	Functional MTI	23836524
45443	MIRT053291	hsa-miR-25-3p	Homo sapiens	ATP2A2	488	Homo sapiens	In situ hybridization//Luciferase reporter assay//qRT-PCR//Western blot	Functional MTI	24670661
45759	MIRT053577	hsa-miR-25-3p	Homo sapiens	RECK	8434	Homo sapiens	Luciferase reporter assay//qRT-PCR//Western blot	Functional MTI	24078004
45799	MIRT053599	hsa-miR-185-5p	Homo sapiens	ATR	545	Homo sapiens	Flow//Microarray//qRT-PCR//Western blot	Functional MTI	23807228
45980	MIRT053767	hsa-miR-185-5p	Homo sapiens	ARC	23237	Homo sapiens	Immunoprecipitaion//Luciferase reporter assay//qRT-PCR//Western blot	Functional MTI	24763054
45996	MIRT053781	hsa-miR-185-5p	Homo sapiens	EZH2	2146	Homo sapiens	Flow//Immunoprecipitaion//qRT-PCR//Western blot	Functional MTI	23846337
46131	MIRT054130	hsa-miR-25-3p	Homo sapiens	ERBB2	2064	Homo sapiens	Luciferase reporter assay//qRT-PCR//Western blot	Functional MTI	25043310
46228	MIRT054219	hsa-miR-25-3p	Homo sapiens	TCEAL1	9338	Homo sapiens	Flow//Luciferase reporter assay//qRT-PCR//Western blot	Functional MTI	23028803
46325	MIRT054312	hsa-miR-25-3p	Homo sapiens	LATS2	26524	Homo sapiens	Luciferase reporter assay//qRT-PCR//Western blot	Functional MTI	25824045
46510	MIRT054502	hsa-miR-132-3p	Homo sapiens	BDNF	627	Homo sapiens	qRT-PCR//Western blotting	Functional MTI	23704927
46776	MIRT054835	hsa-miR-132-3p	Homo sapiens	JPT1	51155	Homo sapiens	Luciferase reporter assay//QRTPCR//Microarray//Western blot	Functional MTI	25538559
46777	MIRT054836	hsa-miR-132-3p	Homo sapiens	KLHL11	55175	Homo sapiens	Luciferase reporter assay//QRTPCR//Microarray//Western blot	Functional MTI	25538559
46778	MIRT054837	hsa-miR-132-3p	Homo sapiens	MAPK1	5594	Homo sapiens	Luciferase reporter assay//QRTPCR//Microarray//Western blot	Functional MTI	25538559
46844	MIRT054894	hsa-miR-132-3p	Homo sapiens	SOX5	6660	Homo sapiens	Luciferase reporter assay//Western blot	Functional MTI	25305446
46890	MIRT054928	hsa-miR-25-3p	Homo sapiens	REV3L	5980	Homo sapiens	Luciferase reporter assay	Functional MTI	22349819
82425	MIRT284753	hsa-miR-185-5p	Homo sapiens	NFATC3	4775	Homo sapiens	Luciferase reporter assay//qRT-PCR//Western blot	Functional MTI	24014023
88627	MIRT360955	hsa-miR-185-5p	Homo sapiens	VEGFA	7422	Homo sapiens	Luciferase reporter assay//Western blot	Functional MTI	25448984
91448	MIRT437479	hsa-miR-185-5p	Homo sapiens	MZB1	51237	Homo sapiens	Luciferase reporter assay//qRT-PCR//Western blot	Functional MTI	24014023
91449	MIRT437480	hsa-miR-185-5p	Homo sapiens	MCM10	55388	Homo sapiens	Luciferase reporter assay//qRT-PCR//Western blot	Functional MTI	24014023
91450	MIRT437481	hsa-miR-185-5p	Homo sapiens	CAMK4	814	Homo sapiens	Luciferase reporter assay//qRT-PCR//Western blot	Functional MTI	24014023
91451	MIRT437482	hsa-miR-185-5p	Homo sapiens	HMGA1	3159	Homo sapiens	Luciferase reporter assay//qRT-PCR//Western blot	Functional MTI	24014023
91452	MIRT437483	hsa-miR-185-5p	Homo sapiens	IGF1R	3480	Homo sapiens	Luciferase reporter assay//qRT-PCR//Western blot	Functional MTI	24014023
91453	MIRT437484	hsa-miR-185-5p	Homo sapiens	DUSP4	1846	Homo sapiens	Luciferase reporter assay//qRT-PCR//Western blot	Functional MTI	24014023
92022	MIRT438068	hsa-miR-185-5p	Homo sapiens	SREBF2	6721	Homo sapiens	Luciferase reporter assay//qRT-PCR//Western blot	Functional MTI	23951060
92266	MIRT438332	hsa-miR-185-5p	Homo sapiens	ALOX12	239	Homo sapiens	Luciferase reporter assay//Western blot	Functional MTI	24070899
92267	MIRT438335	hsa-miR-185-5p	Homo sapiens	CASP14	23581	Homo sapiens	Luciferase reporter assay//Western blot	Functional MTI	24070899
92268	MIRT438336	hsa-miR-185-5p	Homo sapiens	AQP3	360	Homo sapiens	Luciferase reporter assay//Western blot	Functional MTI	24070899
92273	MIRT438342	hsa-miR-25-3p	Homo sapiens	FBXW7	55294	Homo sapiens	Luciferase reporter assay//qRT-PCR//Western blot	Functional MTI	25944166
92392	MIRT438482	hsa-miR-25-3p	Homo sapiens	HAND2	9464	Homo sapiens	Luciferase reporter assay	Functional MTI	24161931
92578	MIRT438732	hsa-miR-185-5p	Homo sapiens	EPHB2	2048	Homo sapiens	ELISA//Flow//Luciferase reporter assay//qRT-PCR//Western blot	Functional MTI	24803159
92708	MIRT438882	hsa-miR-132-3p	Homo sapiens	IRAK4	51135	Homo sapiens	Luciferase reporter assay	Functional MTI	23264652
441089	MIRT731249	hsa-miR-185-5p	Homo sapiens	SMAD7	4092	Homo sapiens	Luciferase reporter assay//qRT-PCR//Western blot	Functional MTI	26390174
441140	MIRT731347	hsa-miR-25-3p	Homo sapiens	CPEB1	64506	Homo sapiens	Luciferase reporter assay	Functional MTI	25923408
441301	MIRT731713	hsa-miR-132-3p	Homo sapiens	EGFR	1956	Homo sapiens	Immunohistochemistry//Luciferase reporter assay//qRT-PCR//Western blot	Functional MTI	26452132
441302	MIRT731714	hsa-miR-132-3p	Homo sapiens	RAF1	5894	Homo sapiens	Immunohistochemistry//Luciferase reporter assay//qRT-PCR//Western blot	Functional MTI	26452132
441320	MIRT731749	hsa-miR-185-5p	Homo sapiens	TRIM29	23650	Homo sapiens	Luciferase reporter assay//qRT-PCR//Western blot	Functional MTI	26191199
441694	MIRT732508	hsa-miR-185-5p	Homo sapiens	STIM1	6786	Homo sapiens	Luciferase reporter assay	Functional MTI	25531324
441734	MIRT732559	hsa-miR-132-3p	Homo sapiens	SOX4	6659	Homo sapiens	Immunoprecipitaion//Luciferase reporter assay//qRT-PCR//Western blot	Functional MTI	26377202
441978	MIRT732909	hsa-miR-25-3p	Homo sapiens	TNFSF10	8743	Homo sapiens	Western blot	Functional MTI	27353001
442179	MIRT733170	hsa-miR-185-5p	Homo sapiens	MYC	4609	Homo sapiens	qRT-PCR//Western blot	Functional MTI	27250838
442302	MIRT733351	hsa-miR-132-3p	Homo sapiens	SPRY1	10252	Homo sapiens	Luciferase reporter assay//Western blot	Functional MTI	25945589
442573	MIRT733677	hsa-miR-25-3p	Homo sapiens	CYP2B6	1555	Homo sapiens	EMSA//Luciferase reporter assay//qRT-PCR//Western blot	Functional MTI	27311985
442579	MIRT733694	hsa-miR-25-3p	Homo sapiens	RGS3	5998	Homo sapiens	Luciferase reporter assay//qRT-PCR//Western blot	Functional MTI	26416661
442581	MIRT733696	hsa-miR-185-5p	Homo sapiens	ABCG4	64137	Homo sapiens	Luciferase reporter assay	Functional MTI	27816548
442646	MIRT733764	hsa-miR-132-3p	Homo sapiens	MMP9	4318	Homo sapiens	Luciferase reporter assay	Functional MTI	26319558
442761	MIRT733928	hsa-miR-132-3p	Homo sapiens	YY1AP1	55249	Homo sapiens	Luciferase reporter assay//qRT-PCR//Western blot	Functional MTI	26096363
442866	MIRT734062	hsa-miR-132-3p	Homo sapiens	AGO2	27161	Homo sapiens	Immunoblot//Luciferase reporter assay//qRT-PCR	Functional MTI	26475020
442937	MIRT734159	hsa-miR-25-3p	Homo sapiens	DHFR	1719	Homo sapiens	Luciferase reporter assay//qRT-PCR//Western blot	Functional MTI	28188287
442998	MIRT734239	hsa-miR-185-5p	Homo sapiens	TG	7038	Homo sapiens	Luciferase reporter assay	Functional MTI	28259900
442999	MIRT734240	hsa-miR-185-5p	Homo sapiens	COL1A1	1277	Homo sapiens	Luciferase reporter assay	Functional MTI	28259900
443302	MIRT734624	hsa-miR-185-5p	Homo sapiens	PLAC8	51316	Homo sapiens	Luciferase reporter assay//qRT-PCR//Western blot	Functional MTI	27643556
443449	MIRT734812	hsa-miR-132-3p	Homo sapiens	SOX6	55553	Homo sapiens	Luciferase reporter assay//Western blot	Functional MTI	27556448
443450	MIRT734813	hsa-miR-132-3p	Homo sapiens	GDF5	8200	Homo sapiens	Luciferase reporter assay//Western blot	Functional MTI	27556448
443462	MIRT734832	hsa-miR-132-3p	Homo sapiens	PIK3R3	8503	Homo sapiens	Luciferase reporter assay//qRT-PCR//Western blot	Functional MTI	26252738
443476	MIRT734852	hsa-miR-185-5p	Homo sapiens	SLC9A1	6548	Homo sapiens	Luciferase reporter assay//qRT-PCR//Western blot	Functional MTI	26521941
443539	MIRT734920	hsa-miR-185-5p	Homo sapiens	IL10RA	3587	Homo sapiens	Luciferase reporter assay//Microarray//qRT-PCR//Western blot	Functional MTI	26631117
443584	MIRT734995	hsa-miR-185-5p	Homo sapiens	TGFB1	7040	Homo sapiens	Luciferase reporter assay	Functional MTI	28259900
443677	MIRT735111	hsa-miR-185-5p	Homo sapiens	CAMK2D	817	Homo sapiens	Luciferase reporter assay//qRT-PCR//Western blot	Functional MTI	25767890
443678	MIRT735112	hsa-miR-185-5p	Homo sapiens	SLC8A1	6546	Homo sapiens	Luciferase reporter assay//qRT-PCR//Western blot	Functional MTI	25767890
443706	MIRT735158	hsa-miR-132-3p	Homo sapiens	SMAD2	4087	Homo sapiens	GFP reporter assay//qRT-PCR//Western blot	Functional MTI	25988335
443913	MIRT735435	hsa-miR-132-3p	Homo sapiens	SLC2A1	6513	Homo sapiens	Luciferase reporter assay//qRT-PCR//Western blot	Functional MTI	27398313
443926	MIRT735454	hsa-miR-25-3p	Homo sapiens	SEMA4C	54910	Homo sapiens	Luciferase reporter assay//qRT-PCR//Western blot	Functional MTI	27743413
