# Supplementary material for: Overexpression of microRNAs miR-25-3p, miR-185-5p and miR-132-3p in Late Onset Fetal Growth Restriction, Validation of Results and Study of the Biochemical Pathways Involved
Source: Int J Mol Sci. 2021 Dec 28;23(1):293. doi: 10.3390/ijms23010293 (PMC8745308; doi:10.3390/ijms23010293)
Supplement: Supplementary file 1 [file ijms-23-00293-s001.zip › supplementals 3 clueGO results.xls]

## Sheet: ClueGO Results
		Table S5
GOID	GOTerm	Ontology Source	Term PValue	Term PValue Corrected with Bonferroni step down	Group PValue	Group PValue Corrected with Bonferroni step down	GOLevels	GOGroups	% Associated Genes	Nr. Genes	Associated Genes Found
GO:0045596	negative regulation of cell differentiation	GO_BiologicalProcess-EBI-UniProt-GOA-ACAP-ARAP_08.05.2020_00h00	5.4892e-20	2.08041e-17	5.4892e-20	1.64676e-18	[3, 4, 5]	Group00	4.51613	35	[BDNF, CDK6, DNMT1, E2F1, EGFR, EPHB2, ERBB2, EZH2, FBXW7, FOXO1, GDF5, GNRH1, HAND2, MAPK1, MDM2, MMP9, MYC, NFATC3, NFE2L2, NTRK3, PRMT5, PTEN, RB1, REST, RHOA, SEMA4C, SIRT1, SMAD7, SOX6, SPRED1, SPRY1, TGFB1, TP53, VEGFA, YAP1]
GO:1902893	regulation of pri-miRNA transcription by RNA polymerase II	GO_BiologicalProcess-EBI-UniProt-GOA-ACAP-ARAP_08.05.2020_00h00	2.73268e-12	9.34578e-10	2.73268e-12	4.64556e-11	[7, 8, 9, 10, 11, 12]	Group01	18.1818	10	[EGR1, JUN, KLF4, NFATC3, RELA, SREBF1, SREBF2, TEAD1, TGFB1, TP53]
GO:2001234	negative regulation of apoptotic signaling pathway	GO_BiologicalProcess-EBI-UniProt-GOA-ACAP-ARAP_08.05.2020_00h00	1.46415e-06	0.000339682	1.46415e-06	7.32073e-06	[4, 5, 6, 7, 8]	Group02	4.19847	11	[AR, BDNF, MDM2, MMP9, NFE2L2, RAF1, RB1, RELA, SIRT1, TNFSF10, YAP1]
GO:0003300	cardiac muscle hypertrophy	GO_BiologicalProcess-EBI-UniProt-GOA-ACAP-ARAP_08.05.2020_00h00	2.01384e-06	0.000447072	2.01384e-06	6.04152e-06	[6]	Group03	7.95455	7	[ATP2A2, CAMK2D, EZH2, FOXO1, HAND2, MAP2K4, SLC9A1]
GO:0001216	DNA-binding transcription activator activity	GO_BiologicalProcess-EBI-UniProt-GOA-ACAP-ARAP_08.05.2020_00h00	1.68399e-15	6.16339e-13	1.68399e-15	3.70477e-14	[6, 7, 8, 9, 10, 11, 12]	Group04	5.09165	25	[AR, ATF4, CREB1, E2F1, E2F2, E2F3, EGR1, EPAS1, FOXO1, HAND2, HLF, JUN, KLF4, MYC, MYCN, NFATC3, NFE2L2, RELA, SIX1, SMAD2, SOX4, SP1, SREBF1, TEAD1, TP53]
GO:0046890	regulation of lipid biosynthetic process	GO_BiologicalProcess-EBI-UniProt-GOA-ACAP-ARAP_08.05.2020_00h00	1.51779e-06	0.000350609	1.51779e-06	6.07115e-06	[4, 5, 6]	Group05	4.73934	10	[CCNA2, CREB1, EGR1, FBXW7, REST, SCARB1, SIRT1, SP1, SREBF1, SREBF2]
GO:0010810	regulation of cell-substrate adhesion	GO_BiologicalProcess-EBI-UniProt-GOA-ACAP-ARAP_08.05.2020_00h00	3.29217e-06	0.000697941	3.29217e-06	3.29217e-06	[4, 5]	Group06	4.34783	10	[CCNA2, CDC42, CDK6, COL1A1, CRK, PTEN, RASA1, RHOA, SLC9A1, VEGFA]
GO:0034616	response to laminar fluid shear stress	GO_BiologicalProcess-EBI-UniProt-GOA-ACAP-ARAP_08.05.2020_00h00	2.32853e-08	6.77604e-06	2.32853e-08	2.09568e-07	[4]	Group07	35.7143	5	[KLF4, NFE2L2, SMAD7, SREBF2, TGFB1]
GO:0035270	endocrine system development	GO_BiologicalProcess-EBI-UniProt-GOA-ACAP-ARAP_08.05.2020_00h00	3.56885e-08	1.01355e-05	3.56885e-08	2.85508e-07	[4, 5]	Group08	7.0922	10	[CDH1, CDK6, CREB1, FOXO1, MAPK1, RAF1, SIX1, SMAD2, SOX4, TG]
GO:0043281	regulation of cysteine-type endopeptidase activity involved in apoptotic process	GO_BiologicalProcess-EBI-UniProt-GOA-ACAP-ARAP_08.05.2020_00h00	5.96357e-09	1.78311e-06	5.96357e-09	6.55993e-08	[6, 7, 8, 9, 10, 11]	Group09	5.53191	13	[ALOX12, BCL2L11, CCNA2, KLF4, MDM2, MMP9, MYC, RAF1, REST, RHOA, SIRT1, TNFSF10, VEGFA]
GO:0061035	regulation of cartilage development	GO_BiologicalProcess-EBI-UniProt-GOA-ACAP-ARAP_08.05.2020_00h00	8.85469e-07	0.000212512	8.85469e-07	5.31281e-06	[4, 5, 6, 7]	Group10	8.97436	7	[CCNA2, GDF5, RELA, SMAD7, SOX5, SOX6, TGFB1]
GO:1990090	cellular response to nerve growth factor stimulus	GO_BiologicalProcess-EBI-UniProt-GOA-ACAP-ARAP_08.05.2020_00h00	1.73425e-06	0.000390206	6.83995e-09	6.83995e-08	[4, 6]	Group11	10.9091	6	[BDNF, CREB1, CRK, E2F1, NTRK3, PTEN]
GO:1990314	cellular response to insulin-like growth factor stimulus	GO_BiologicalProcess-EBI-UniProt-GOA-ACAP-ARAP_08.05.2020_00h00	1.5052e-09	4.65108e-07	6.83995e-09	6.83995e-08	[6, 7, 8]	Group11	55.5556	5	[CCNA2, CREB1, CRK, PTEN, TGFB1]
GO:2000637	positive regulation of gene silencing by miRNA	GO_BiologicalProcess-EBI-UniProt-GOA-ACAP-ARAP_08.05.2020_00h00	7.17602e-07	0.000177248	2.91468e-06	5.82936e-06	[3, 4, 5, 6, 7, 8, 9, 10, 11, 12]	Group12	19.2308	5	[AGO2, EGFR, MYCN, TGFB1, TP53]
GO:0035196	production of miRNAs involved in gene silencing by miRNA	GO_BiologicalProcess-EBI-UniProt-GOA-ACAP-ARAP_08.05.2020_00h00	9.76823e-07	0.000232484	2.91468e-06	5.82936e-06	[5, 6, 8, 9, 10, 11]	Group12	12	6	[AGO2, EGFR, MYCN, SMAD2, TGFB1, TP53]
GO:0009743	response to carbohydrate	GO_BiologicalProcess-EBI-UniProt-GOA-ACAP-ARAP_08.05.2020_00h00	1.58559e-07	4.29696e-05	1.58559e-07	1.10991e-06	[4]	Group13	4.65116	12	[EGR1, IGF1R, MAP2K4, MYC, PTEN, RAF1, RHOA, SLC8A1, SMAD2, SOX4, SREBF1, TGFB1]
GO:0009749	response to glucose	GO_BiologicalProcess-EBI-UniProt-GOA-ACAP-ARAP_08.05.2020_00h00	1.58406e-06	0.000362749	1.58559e-07	1.10991e-06	[7]	Group13	4.71698	10	[EGR1, IGF1R, PTEN, RAF1, RHOA, SLC8A1, SMAD2, SOX4, SREBF1, TGFB1]
GO:0003015	heart process	GO_BiologicalProcess-EBI-UniProt-GOA-ACAP-ARAP_08.05.2020_00h00	1.32066e-08	3.85631e-06	1.63601e-09	1.96321e-08	[4]	Group14	4.66667	14	[ATP2A2, CAMK2D, CDC42, DSC2, EPAS1, HBEGF, MDM2, SLC8A1, SLC9A1, SMAD7, SREBF1, STIM1, TAZ, YAP1]
GO:1903522	regulation of blood circulation	GO_BiologicalProcess-EBI-UniProt-GOA-ACAP-ARAP_08.05.2020_00h00	1.50483e-07	4.09315e-05	1.63601e-09	1.96321e-08	[4, 5]	Group14	4.20712	13	[ATP2A2, CAMK2D, DSC2, EGFR, EPAS1, HBEGF, MDM2, RHOA, SLC8A1, SLC9A1, SMAD7, SREBF1, STIM1]
GO:0008016	regulation of heart contraction	GO_BiologicalProcess-EBI-UniProt-GOA-ACAP-ARAP_08.05.2020_00h00	1.16755e-06	0.000274375	1.63601e-09	1.96321e-08	[5, 6]	Group14	4.29688	11	[ATP2A2, CAMK2D, DSC2, EPAS1, HBEGF, MDM2, SLC8A1, SLC9A1, SMAD7, SREBF1, STIM1]
GO:0048145	regulation of fibroblast proliferation	GO_BiologicalProcess-EBI-UniProt-GOA-ACAP-ARAP_08.05.2020_00h00	1.73824e-11	5.77096e-09	1.79368e-11	2.51115e-10	[4, 5]	Group15	12.3596	11	[CCNA2, CCNB1, CDK6, CDKN1A, CREB1, E2F1, EGFR, JUN, MYC, TGFB1, TP53]
GO:0006352	DNA-templated transcription, initiation	GO_BiologicalProcess-EBI-UniProt-GOA-ACAP-ARAP_08.05.2020_00h00	3.70824e-08	1.04943e-05	1.79368e-11	2.51115e-10	[6, 7, 8, 9, 10]	Group15	4.74453	13	[AR, CCNB1, CDKN1A, CREB1, E2F2, E2F3, JUN, KAT2B, MYC, PTEN, TEAD1, TP53, YAP1]
GO:0006367	transcription initiation from RNA polymerase II promoter	GO_BiologicalProcess-EBI-UniProt-GOA-ACAP-ARAP_08.05.2020_00h00	1.47782e-07	4.03444e-05	1.79368e-11	2.51115e-10	[7, 8, 9, 10, 11]	Group15	5.28846	11	[AR, CCNB1, CDKN1A, CREB1, E2F2, E2F3, KAT2B, PTEN, TEAD1, TP53, YAP1]
GO:0007162	negative regulation of cell adhesion	GO_BiologicalProcess-EBI-UniProt-GOA-ACAP-ARAP_08.05.2020_00h00	7.14823e-07	0.000177276	6.63005e-11	8.61906e-10	[3, 4, 5]	Group16	4.0404	12	[ALOX12, CDH1, COL1A1, ERBB2, GNRH1, KLF4, PTEN, RASA1, RHOA, SMAD7, TGFB1, VEGFA]
GO:0097305	response to alcohol	GO_BiologicalProcess-EBI-UniProt-GOA-ACAP-ARAP_08.05.2020_00h00	1.63589e-06	0.000371346	6.63005e-11	8.61906e-10	[4]	Group16	4.15094	11	[AHR, CDH1, CDKN1A, GNRH1, KLF4, MYC, NTRK3, PTEN, RHOA, SMAD2, TGFB1]
GO:0043542	endothelial cell migration	GO_BiologicalProcess-EBI-UniProt-GOA-ACAP-ARAP_08.05.2020_00h00	3.92692e-09	1.18593e-06	6.63005e-11	8.61906e-10	[5, 6, 7]	Group16	5.72687	13	[ALOX12, FBXW7, KLF4, NFE2L2, PIK3R3, PTEN, RHOA, SCARB1, SIRT1, SP1, SPRED1, TGFB1, VEGFA]
GO:0009410	response to xenobiotic stimulus	GO_BiologicalProcess-EBI-UniProt-GOA-ACAP-ARAP_08.05.2020_00h00	2.33194e-07	6.17965e-05	4.77884e-13	9.0798e-12	[3]	Group17	4.04984	13	[AHR, ARNT, CCNA2, CYP2B6, E2F1, EGFR, EGR1, FOXO1, MDM2, RB1, RELA, SLC8A1, TGFB1]
GO:0035690	cellular response to drug	GO_BiologicalProcess-EBI-UniProt-GOA-ACAP-ARAP_08.05.2020_00h00	7.79687e-13	2.7289e-10	4.77884e-13	9.0798e-12	[4]	Group17	4.60251	22	[AHR, ATF4, CCNA2, CDH1, CRK, EGFR, EGR1, EZH2, FOXO1, KLF4, MAPK1, MDM2, MYC, NFE2L2, PRMT5, PTEN, RELA, REST, SIRT1, SLC8A1, TGFB1, TP53]
GO:0071466	cellular response to xenobiotic stimulus	GO_BiologicalProcess-EBI-UniProt-GOA-ACAP-ARAP_08.05.2020_00h00	9.92911e-08	2.77022e-05	4.77884e-13	9.0798e-12	[4]	Group17	5.5	11	[AHR, ARNT, CCNA2, CYP2B6, E2F1, EGFR, EGR1, FOXO1, RB1, SLC8A1, TGFB1]
GO:0009612	response to mechanical stimulus	GO_BiologicalProcess-EBI-UniProt-GOA-ACAP-ARAP_08.05.2020_00h00	5.96357e-09	1.78311e-06	5.03493e-12	7.5524e-11	[3]	Group18	5.53191	13	[CCNB1, COL1A1, EGFR, GDF5, JUN, MAP2K4, RAF1, RELA, RHOA, SLC2A1, SLC8A1, SLC9A1, TGFB1]
GO:0035994	response to muscle stretch	GO_BiologicalProcess-EBI-UniProt-GOA-ACAP-ARAP_08.05.2020_00h00	2.27994e-07	6.06465e-05	5.03493e-12	7.5524e-11	[4]	Group18	23.8095	5	[JUN, RAF1, RELA, SLC8A1, SLC9A1]
GO:0035051	cardiocyte differentiation	GO_BiologicalProcess-EBI-UniProt-GOA-ACAP-ARAP_08.05.2020_00h00	4.16064e-10	1.31892e-07	5.03493e-12	7.5524e-11	[4, 5, 6, 7]	Group18	7.89474	12	[CCNB1, EGFR, HAND2, MAP2K4, MAPK1, REST, SLC8A1, SLC9A1, SOX6, SPRY1, TGFB1, VEGFA]
GO:0071236	cellular response to antibiotic	GO_BiologicalProcess-EBI-UniProt-GOA-ACAP-ARAP_08.05.2020_00h00	7.6617e-11	2.51304e-08	3.82412e-18	1.03251e-16	[4]	Group19	7.87879	13	[AHR, EGR1, EZH2, FOXO1, KLF4, MDM2, MYC, NFE2L2, PTEN, RELA, SIRT1, SLC9A1, TP53]
GO:1901654	response to ketone	GO_BiologicalProcess-EBI-UniProt-GOA-ACAP-ARAP_08.05.2020_00h00	2.6937e-10	8.6737e-08	3.82412e-18	1.03251e-16	[4]	Group19	6.30631	14	[AHR, AR, CDKN1A, EGFR, FOXO1, GNRH1, KLF4, MYC, NTRK3, RELA, SIRT1, SREBF1, TGFB1, YAP1]
GO:0050679	positive regulation of epithelial cell proliferation	GO_BiologicalProcess-EBI-UniProt-GOA-ACAP-ARAP_08.05.2020_00h00	2.14949e-09	6.59894e-07	3.82412e-18	1.03251e-16	[4, 5, 6]	Group19	6.01852	13	[AR, ARNT, CCL26, CDC42, EGFR, ERBB2, JUN, MYC, SIRT1, SP1, TGFB1, VEGFA, YAP1]
GO:1901655	cellular response to ketone	GO_BiologicalProcess-EBI-UniProt-GOA-ACAP-ARAP_08.05.2020_00h00	5.45721e-07	0.000138067	3.82412e-18	1.03251e-16	[5]	Group19	7.54717	8	[AHR, AR, EGFR, FOXO1, KLF4, MYC, SIRT1, TGFB1]
GO:0097421	liver regeneration	GO_BiologicalProcess-EBI-UniProt-GOA-ACAP-ARAP_08.05.2020_00h00	2.90872e-06	0.000625376	3.82412e-18	1.03251e-16	[5, 6, 7, 8]	Group19	14.7059	5	[EGFR, EZH2, MYC, PRMT5, TGFB1]
GO:0045927	positive regulation of growth	GO_BiologicalProcess-EBI-UniProt-GOA-ACAP-ARAP_08.05.2020_00h00	6.01706e-09	1.78707e-06	9.51541e-18	2.47401e-16	[2, 3, 4]	Group20	4.96454	14	[BDNF, CCNB1, CDC42, CREB1, EGFR, ERBB2, HBEGF, MAPK1, NTRK3, RHOA, SLC9A1, SMAD7, VEGFA, YAP1]
GO:0048638	regulation of developmental growth	GO_BiologicalProcess-EBI-UniProt-GOA-ACAP-ARAP_08.05.2020_00h00	2.80992e-10	9.01983e-08	9.51541e-18	2.47401e-16	[3, 4]	Group20	4.70914	17	[AR, BCL2L11, BDNF, CCNB1, CDKN1A, CREB1, GDF5, LATS2, MAPK1, NTRK3, PLAC8, PTEN, SEMA4C, SIX1, SMAD7, VEGFA, YAP1]
GO:0030307	positive regulation of cell growth	GO_BiologicalProcess-EBI-UniProt-GOA-ACAP-ARAP_08.05.2020_00h00	3.54635e-07	9.22052e-05	9.51541e-18	2.47401e-16	[3, 4, 5, 6]	Group20	5.55556	10	[BDNF, CDC42, EGFR, ERBB2, HBEGF, NTRK3, RHOA, SLC9A1, SMAD7, VEGFA]
GO:0014706	striated muscle tissue development	GO_BiologicalProcess-EBI-UniProt-GOA-ACAP-ARAP_08.05.2020_00h00	1.77306e-12	6.1348e-10	9.51541e-18	2.47401e-16	[5]	Group20	5.05051	20	[CCNB1, CDC42, CREB1, EGR1, EPAS1, HLF, MAP2K4, MAPK1, PTEN, RB1, RHOA, SIX1, SLC8A1, SLC9A1, SMAD7, SOX6, TAZ, TGFB1, VEGFA, YAP1]
GO:0048738	cardiac muscle tissue development	GO_BiologicalProcess-EBI-UniProt-GOA-ACAP-ARAP_08.05.2020_00h00	3.82739e-10	1.22094e-07	9.51541e-18	2.47401e-16	[5, 6, 7]	Group20	6.14035	14	[CCNB1, CDC42, CREB1, MAP2K4, MAPK1, PTEN, SLC8A1, SLC9A1, SMAD7, SOX6, TAZ, TGFB1, VEGFA, YAP1]
GO:0001101	response to acid chemical	GO_BiologicalProcess-EBI-UniProt-GOA-ACAP-ARAP_08.05.2020_00h00	6.92124e-14	2.46396e-11	4.71263e-16	1.08391e-14	[3]	Group21	5.57029	21	[AQP3, CCNB1, COL1A1, CPEB1, CREB1, DHFR, DNMT1, E2F1, EGFR, EGR1, FOXO1, GNRH1, KLF4, MYC, NTRK3, RELA, RHOA, SIX1, SREBF1, VEGFA, YAP1]
GO:0071229	cellular response to acid chemical	GO_BiologicalProcess-EBI-UniProt-GOA-ACAP-ARAP_08.05.2020_00h00	2.37636e-11	7.86576e-09	4.71263e-16	1.08391e-14	[4]	Group21	6.72646	15	[CCNB1, COL1A1, CPEB1, CREB1, DNMT1, E2F1, EGFR, EGR1, KLF4, MYC, NTRK3, SIX1, SREBF1, VEGFA, YAP1]
GO:1901654	response to ketone	GO_BiologicalProcess-EBI-UniProt-GOA-ACAP-ARAP_08.05.2020_00h00	2.6937e-10	8.6737e-08	4.71263e-16	1.08391e-14	[4]	Group21	6.30631	14	[AHR, AR, CDKN1A, EGFR, FOXO1, GNRH1, KLF4, MYC, NTRK3, RELA, SIRT1, SREBF1, TGFB1, YAP1]
GO:0032526	response to retinoic acid	GO_BiologicalProcess-EBI-UniProt-GOA-ACAP-ARAP_08.05.2020_00h00	1.16097e-06	0.00027399	4.71263e-16	1.08391e-14	[4, 5]	Group21	6.83761	8	[AQP3, COL1A1, CREB1, KLF4, MYC, NTRK3, SREBF1, YAP1]
GO:0043200	response to amino acid	GO_BiologicalProcess-EBI-UniProt-GOA-ACAP-ARAP_08.05.2020_00h00	2.2901e-06	0.000499242	4.71263e-16	1.08391e-14	[4, 5]	Group21	6.25	8	[COL1A1, CPEB1, CREB1, DNMT1, EGFR, RELA, RHOA, SIX1]
GO:0070482	response to oxygen levels	GO_BiologicalProcess-EBI-UniProt-GOA-ACAP-ARAP_08.05.2020_00h00	1.53397e-20	5.84442e-18	1.26656e-17	3.16641e-16	[3]	Group22	6.74699	28	[AQP3, ARNT, ATF4, CCNA2, CCNB1, CDKN1A, COL1A1, CPEB1, CREB1, E2F1, EGR1, EPAS1, FOXO1, MDM2, MYC, NFE2L2, PTEN, RAF1, REST, RHOA, SIRT1, SLC2A1, SLC8A1, SLC9A1, TGFB1, TP53, USF1, VEGFA]
GO:0071214	cellular response to abiotic stimulus	GO_BiologicalProcess-EBI-UniProt-GOA-ACAP-ARAP_08.05.2020_00h00	6.1724e-10	1.95048e-07	1.26656e-17	3.16641e-16	[3, 4]	Group22	4.47368	17	[ATF4, ATR, CDKN1A, COL1A1, EGFR, EGR1, MAP2K4, MDM2, MYC, PTEN, REST, SIRT1, SLC2A1, SLC9A1, TGFB1, TP53, YAP1]
GO:0031667	response to nutrient levels	GO_BiologicalProcess-EBI-UniProt-GOA-ACAP-ARAP_08.05.2020_00h00	3.2055e-12	1.09307e-09	1.26656e-17	3.16641e-16	[4]	Group22	4.04218	23	[AQP3, ATF4, CDKN1A, COL1A1, CREB1, DSC2, EGFR, FOXO1, JUN, MAPK1, MAX, MDM2, NFE2L2, PTEN, RELA, SIRT1, SLC2A1, SLC8A1, SREBF1, SREBF2, TGFB1, TP53, USF1]
GO:0036293	response to decreased oxygen levels	GO_BiologicalProcess-EBI-UniProt-GOA-ACAP-ARAP_08.05.2020_00h00	6.75321e-18	2.53921e-15	1.26656e-17	3.16641e-16	[4]	Group22	6.4433	25	[AQP3, ARNT, ATF4, CCNA2, CCNB1, CPEB1, CREB1, E2F1, EGR1, EPAS1, MDM2, MYC, NFE2L2, PTEN, RAF1, REST, RHOA, SIRT1, SLC2A1, SLC8A1, SLC9A1, TGFB1, TP53, USF1, VEGFA]
GO:0071453	cellular response to oxygen levels	GO_BiologicalProcess-EBI-UniProt-GOA-ACAP-ARAP_08.05.2020_00h00	1.94559e-15	7.08194e-13	1.26656e-17	3.16641e-16	[4]	Group22	7.94979	19	[AQP3, ARNT, ATF4, CCNA2, CCNB1, CPEB1, E2F1, EGR1, EPAS1, FOXO1, MDM2, MYC, NFE2L2, PTEN, SIRT1, SLC8A1, SLC9A1, TP53, VEGFA]
GO:0010657	muscle cell apoptotic process	GO_BiologicalProcess-EBI-UniProt-GOA-ACAP-ARAP_08.05.2020_00h00	1.85201e-12	6.38943e-10	1.85201e-12	3.33361e-11	[5]	Group23	15.0685	11	[ALOX12, ATF4, CAMK2D, DNMT1, E2F3, HAND2, MAP2K4, NFE2L2, PTEN, SIRT1, TP53]
GO:0034390	smooth muscle cell apoptotic process	GO_BiologicalProcess-EBI-UniProt-GOA-ACAP-ARAP_08.05.2020_00h00	4.68657e-07	0.000119508	1.85201e-12	3.33361e-11	[6]	Group23	20.8333	5	[ATF4, DNMT1, E2F3, MAP2K4, SIRT1]
GO:0010660	regulation of muscle cell apoptotic process	GO_BiologicalProcess-EBI-UniProt-GOA-ACAP-ARAP_08.05.2020_00h00	8.20458e-13	2.8634e-10	1.85201e-12	3.33361e-11	[6, 7]	Group23	16.1765	11	[ALOX12, ATF4, CAMK2D, DNMT1, E2F3, HAND2, MAP2K4, NFE2L2, PTEN, SIRT1, TP53]
GO:0010661	positive regulation of muscle cell apoptotic process	GO_BiologicalProcess-EBI-UniProt-GOA-ACAP-ARAP_08.05.2020_00h00	3.2735e-08	9.3622e-06	1.85201e-12	3.33361e-11	[6, 7, 8]	Group23	20.6897	6	[ATF4, CAMK2D, E2F3, MAP2K4, PTEN, TP53]
GO:0034391	regulation of smooth muscle cell apoptotic process	GO_BiologicalProcess-EBI-UniProt-GOA-ACAP-ARAP_08.05.2020_00h00	4.68657e-07	0.000119508	1.85201e-12	3.33361e-11	[7, 8]	Group23	20.8333	5	[ATF4, DNMT1, E2F3, MAP2K4, SIRT1]
GO:0010665	regulation of cardiac muscle cell apoptotic process	GO_BiologicalProcess-EBI-UniProt-GOA-ACAP-ARAP_08.05.2020_00h00	3.89906e-06	0.000822701	1.85201e-12	3.33361e-11	[8, 9]	Group23	13.8889	5	[CAMK2D, HAND2, NFE2L2, PTEN, TP53]
GO:0071496	cellular response to external stimulus	GO_BiologicalProcess-EBI-UniProt-GOA-ACAP-ARAP_08.05.2020_00h00	4.31133e-14	1.54346e-11	2.24119e-15	4.70649e-14	[3]	Group24	5.70652	21	[AQP3, ATF4, CDKN1A, COL1A1, DSC2, EGFR, FOXO1, JUN, MAP2K4, MAPK1, MAX, MDM2, NFE2L2, SIRT1, SLC2A1, SLC9A1, SREBF1, SREBF2, TGFB1, TP53, USF1]
GO:0071214	cellular response to abiotic stimulus	GO_BiologicalProcess-EBI-UniProt-GOA-ACAP-ARAP_08.05.2020_00h00	6.1724e-10	1.95048e-07	2.24119e-15	4.70649e-14	[3, 4]	Group24	4.47368	17	[ATF4, ATR, CDKN1A, COL1A1, EGFR, EGR1, MAP2K4, MDM2, MYC, PTEN, REST, SIRT1, SLC2A1, SLC9A1, TGFB1, TP53, YAP1]
GO:0006984	ER-nucleus signaling pathway	GO_BiologicalProcess-EBI-UniProt-GOA-ACAP-ARAP_08.05.2020_00h00	1.32554e-09	4.12242e-07	2.24119e-15	4.70649e-14	[3, 4, 5]	Group24	16	8	[ATF4, ATP2A2, BCL2L11, FBXW7, NFE2L2, SREBF1, SREBF2, TP53]
GO:0031667	response to nutrient levels	GO_BiologicalProcess-EBI-UniProt-GOA-ACAP-ARAP_08.05.2020_00h00	3.2055e-12	1.09307e-09	2.24119e-15	4.70649e-14	[4]	Group24	4.04218	23	[AQP3, ATF4, CDKN1A, COL1A1, CREB1, DSC2, EGFR, FOXO1, JUN, MAPK1, MAX, MDM2, NFE2L2, PTEN, RELA, SIRT1, SLC2A1, SLC8A1, SREBF1, SREBF2, TGFB1, TP53, USF1]
GO:0031669	cellular response to nutrient levels	GO_BiologicalProcess-EBI-UniProt-GOA-ACAP-ARAP_08.05.2020_00h00	1.23509e-12	4.28575e-10	2.24119e-15	4.70649e-14	[4, 5]	Group24	6.64062	17	[AQP3, ATF4, CDKN1A, COL1A1, DSC2, FOXO1, JUN, MAPK1, MAX, MDM2, NFE2L2, SIRT1, SLC2A1, SREBF1, SREBF2, TP53, USF1]
GO:0009267	cellular response to starvation	GO_BiologicalProcess-EBI-UniProt-GOA-ACAP-ARAP_08.05.2020_00h00	6.08097e-11	2.00064e-08	2.24119e-15	4.70649e-14	[4, 5, 6]	Group24	8.02469	13	[ATF4, CDKN1A, DSC2, FOXO1, JUN, MAPK1, MAX, NFE2L2, SIRT1, SLC2A1, SREBF1, SREBF2, TP53]
GO:0072359	circulatory system development	GO_BiologicalProcess-EBI-UniProt-GOA-ACAP-ARAP_08.05.2020_00h00	2.16484e-31	8.313e-29	2.16484e-31	8.44289e-30	[4, 5]	Group25	4.54936	53	[AGO2, AHR, CCNA2, CCNB1, CDC42, CDKN1A, COL1A1, CREB1, DNMT1, E2F2, E2F7, EGFR, EGR1, EPAS1, EPHB2, ERBB2, FBXW7, FOXO1, HAND2, JUN, KAT2B, KLF4, MAP2K4, MAPK1, MDM2, NFATC3, NFE2L2, NTRK3, PIK3R3, PTEN, RAF1, RASA1, RB1, RECK, REST, RHOA, SIRT1, SIX1, SLC8A1, SLC9A1, SMAD2, SMAD7, SOX4, SOX6, SP1, SPRED1, SPRY1, STIM1, TAZ, TGFB1, TP53, VEGFA, YAP1]
GO:0007507	heart development	GO_BiologicalProcess-EBI-UniProt-GOA-ACAP-ARAP_08.05.2020_00h00	4.61846e-20	1.75501e-17	2.16484e-31	8.44289e-30	[4, 5, 6]	Group25	5.20325	32	[CCNA2, CCNB1, CDC42, CDKN1A, CREB1, EGFR, ERBB2, HAND2, JUN, KAT2B, MAP2K4, MAPK1, MDM2, NTRK3, PTEN, RAF1, RB1, REST, SIX1, SLC8A1, SLC9A1, SMAD2, SMAD7, SOX4, SOX6, SPRED1, SPRY1, TAZ, TGFB1, TP53, VEGFA, YAP1]
GO:0001944	vasculature development	GO_BiologicalProcess-EBI-UniProt-GOA-ACAP-ARAP_08.05.2020_00h00	5.12117e-21	1.95629e-18	2.16484e-31	8.44289e-30	[4, 5, 6, 7]	Group25	4.65718	36	[AGO2, AHR, CCNA2, CDC42, COL1A1, DNMT1, E2F2, E2F7, EGR1, EPAS1, EPHB2, ERBB2, FBXW7, FOXO1, HAND2, JUN, KLF4, MAPK1, MDM2, NFATC3, NFE2L2, PIK3R3, PTEN, RASA1, RECK, RHOA, SIRT1, SIX1, SMAD7, SOX4, SP1, SPRED1, STIM1, TGFB1, VEGFA, YAP1]
GO:0001568	blood vessel development	GO_BiologicalProcess-EBI-UniProt-GOA-ACAP-ARAP_08.05.2020_00h00	1.23179e-19	4.65616e-17	2.16484e-31	8.44289e-30	[3, 5, 6, 7, 8]	Group25	4.59459	34	[AGO2, AHR, CCNA2, CDC42, COL1A1, E2F2, E2F7, EGR1, EPAS1, EPHB2, ERBB2, FBXW7, FOXO1, HAND2, JUN, KLF4, MAPK1, MDM2, NFE2L2, PIK3R3, PTEN, RASA1, RECK, RHOA, SIRT1, SIX1, SMAD7, SOX4, SP1, SPRED1, STIM1, TGFB1, VEGFA, YAP1]
GO:0001525	angiogenesis	GO_BiologicalProcess-EBI-UniProt-GOA-ACAP-ARAP_08.05.2020_00h00	1.24043e-11	4.15543e-09	2.16484e-31	8.44289e-30	[3, 4, 5, 6, 7, 8, 9, 10]	Group25	4	22	[AGO2, CCNA2, CDC42, E2F2, E2F7, EPAS1, EPHB2, ERBB2, FBXW7, HAND2, JUN, KLF4, NFE2L2, PIK3R3, PTEN, RECK, RHOA, SIRT1, SP1, SPRED1, STIM1, VEGFA]
GO:0048514	blood vessel morphogenesis	GO_BiologicalProcess-EBI-UniProt-GOA-ACAP-ARAP_08.05.2020_00h00	1.94298e-15	7.09189e-13	2.16484e-31	8.44289e-30	[4, 5, 6, 7, 8, 9]	Group25	4.30108	28	[AGO2, CCNA2, CDC42, E2F2, E2F7, EPAS1, EPHB2, ERBB2, FBXW7, HAND2, JUN, KLF4, NFE2L2, PIK3R3, PTEN, RASA1, RECK, RHOA, SIRT1, SIX1, SMAD7, SOX4, SP1, SPRED1, STIM1, TGFB1, VEGFA, YAP1]
GO:0006984	ER-nucleus signaling pathway	GO_BiologicalProcess-EBI-UniProt-GOA-ACAP-ARAP_08.05.2020_00h00	1.32554e-09	4.12242e-07	9.46055e-25	3.12198e-23	[3, 4, 5]	Group26	16	8	[ATF4, ATP2A2, BCL2L11, FBXW7, NFE2L2, SREBF1, SREBF2, TP53]
GO:0071453	cellular response to oxygen levels	GO_BiologicalProcess-EBI-UniProt-GOA-ACAP-ARAP_08.05.2020_00h00	1.94559e-15	7.08194e-13	9.46055e-25	3.12198e-23	[4]	Group26	7.94979	19	[AQP3, ARNT, ATF4, CCNA2, CCNB1, CPEB1, E2F1, EGR1, EPAS1, FOXO1, MDM2, MYC, NFE2L2, PTEN, SIRT1, SLC8A1, SLC9A1, TP53, VEGFA]
GO:0009267	cellular response to starvation	GO_BiologicalProcess-EBI-UniProt-GOA-ACAP-ARAP_08.05.2020_00h00	6.08097e-11	2.00064e-08	9.46055e-25	3.12198e-23	[4, 5, 6]	Group26	8.02469	13	[ATF4, CDKN1A, DSC2, FOXO1, JUN, MAPK1, MAX, NFE2L2, SIRT1, SLC2A1, SREBF1, SREBF2, TP53]
GO:0043525	positive regulation of neuron apoptotic process	GO_BiologicalProcess-EBI-UniProt-GOA-ACAP-ARAP_08.05.2020_00h00	5.97599e-09	1.78085e-06	9.46055e-25	3.12198e-23	[5, 6, 7, 8]	Group26	13.3333	8	[ATF4, BCL2L11, CDC42, FBXW7, JUN, MAP2K4, RHOA, TP53]
GO:0043620	regulation of DNA-templated transcription in response to stress	GO_BiologicalProcess-EBI-UniProt-GOA-ACAP-ARAP_08.05.2020_00h00	2.18015e-07	5.82099e-05	9.46055e-25	3.12198e-23	[4, 6, 7, 8, 9, 10, 11]	Group26	6.92308	9	[ARNT, ATF4, EGR1, EPAS1, JUN, NFE2L2, RELA, TP53, VEGFA]
GO:0043619	regulation of transcription from RNA polymerase II promoter in response to oxidative stress	GO_BiologicalProcess-EBI-UniProt-GOA-ACAP-ARAP_08.05.2020_00h00	8.97802e-07	0.000214575	9.46055e-25	3.12198e-23	[5, 6, 8, 9, 10, 11, 12, 13]	Group26	33.3333	4	[ARNT, ATF4, EPAS1, NFE2L2]
GO:1901522	positive regulation of transcription from RNA polymerase II promoter involved in cellular response to chemical stimulus	GO_BiologicalProcess-EBI-UniProt-GOA-ACAP-ARAP_08.05.2020_00h00	8.76007e-07	0.000211118	9.46055e-25	3.12198e-23	[4, 7, 8, 9, 10, 11, 12, 13]	Group26	18.5185	5	[ATF4, NFE2L2, RELA, TP53, VEGFA]
GO:0031099	regeneration	GO_BiologicalProcess-EBI-UniProt-GOA-ACAP-ARAP_08.05.2020_00h00	2.6937e-10	8.6737e-08	1.92077e-14	3.84154e-13	[3]	Group27	6.30631	14	[CCNA2, CCNB1, CDKN1A, DHFR, EGFR, EZH2, JUN, KLF4, MYC, NTRK3, PRMT5, PTEN, TGFB1, YAP1]
GO:0033002	muscle cell proliferation	GO_BiologicalProcess-EBI-UniProt-GOA-ACAP-ARAP_08.05.2020_00h00	5.38495e-13	1.89012e-10	1.92077e-14	3.84154e-13	[3]	Group27	7.76699	16	[ALOX12, CCNB1, CDKN1A, DNMT1, EGFR, HBEGF, IRAK4, JUN, KLF4, MAPK1, MDM2, MMP9, MYC, PTEN, SIX1, YAP1]
GO:0048659	smooth muscle cell proliferation	GO_BiologicalProcess-EBI-UniProt-GOA-ACAP-ARAP_08.05.2020_00h00	2.81966e-10	9.02291e-08	1.92077e-14	3.84154e-13	[4]	Group27	8.16327	12	[ALOX12, CDKN1A, DNMT1, EGFR, HBEGF, IRAK4, JUN, KLF4, MDM2, MMP9, MYC, PTEN]
GO:0048660	regulation of smooth muscle cell proliferation	GO_BiologicalProcess-EBI-UniProt-GOA-ACAP-ARAP_08.05.2020_00h00	2.40331e-10	7.7627e-08	1.92077e-14	3.84154e-13	[4, 5]	Group27	8.27586	12	[ALOX12, CDKN1A, DNMT1, EGFR, HBEGF, IRAK4, JUN, KLF4, MDM2, MMP9, MYC, PTEN]
GO:0048661	positive regulation of smooth muscle cell proliferation	GO_BiologicalProcess-EBI-UniProt-GOA-ACAP-ARAP_08.05.2020_00h00	9.64487e-09	2.82595e-06	1.92077e-14	3.84154e-13	[4, 5, 6]	Group27	9.89011	9	[ALOX12, DNMT1, EGFR, HBEGF, IRAK4, JUN, MDM2, MMP9, MYC]
GO:1990874	vascular smooth muscle cell proliferation	GO_BiologicalProcess-EBI-UniProt-GOA-ACAP-ARAP_08.05.2020_00h00	1.73425e-06	0.000390206	1.92077e-14	3.84154e-13	[5]	Group27	10.9091	6	[CDKN1A, DNMT1, JUN, MDM2, MMP9, PTEN]
GO:1904705	regulation of vascular smooth muscle cell proliferation	GO_BiologicalProcess-EBI-UniProt-GOA-ACAP-ARAP_08.05.2020_00h00	1.73425e-06	0.000390206	1.92077e-14	3.84154e-13	[5, 6]	Group27	10.9091	6	[CDKN1A, DNMT1, JUN, MDM2, MMP9, PTEN]
GO:0045927	positive regulation of growth	GO_BiologicalProcess-EBI-UniProt-GOA-ACAP-ARAP_08.05.2020_00h00	6.01706e-09	1.78707e-06	3.60392e-12	5.76627e-11	[2, 3, 4]	Group28	4.96454	14	[BDNF, CCNB1, CDC42, CREB1, EGFR, ERBB2, HBEGF, MAPK1, NTRK3, RHOA, SLC9A1, SMAD7, VEGFA, YAP1]
GO:0030307	positive regulation of cell growth	GO_BiologicalProcess-EBI-UniProt-GOA-ACAP-ARAP_08.05.2020_00h00	3.54635e-07	9.22052e-05	3.60392e-12	5.76627e-11	[3, 4, 5, 6]	Group28	5.55556	10	[BDNF, CDC42, EGFR, ERBB2, HBEGF, NTRK3, RHOA, SLC9A1, SMAD7, VEGFA]
GO:0060541	respiratory system development	GO_BiologicalProcess-EBI-UniProt-GOA-ACAP-ARAP_08.05.2020_00h00	2.91066e-08	8.41181e-06	3.60392e-12	5.76627e-11	[4, 5]	Group28	5.42986	12	[CDC42, CREB1, EGFR, EPAS1, FBXW7, MAPK1, SIX1, SMAD2, SPRY1, SREBF1, VEGFA, YAP1]
GO:0072073	kidney epithelium development	GO_BiologicalProcess-EBI-UniProt-GOA-ACAP-ARAP_08.05.2020_00h00	1.13601e-06	0.000269235	3.60392e-12	5.76627e-11	[5, 6, 7, 8]	Group28	5.6962	9	[BDNF, MYC, SIX1, SMAD2, SMAD7, SPRY1, TGFB1, VEGFA, YAP1]
GO:1901184	regulation of ERBB signaling pathway	GO_BiologicalProcess-EBI-UniProt-GOA-ACAP-ARAP_08.05.2020_00h00	4.1538e-06	0.000868143	3.60392e-12	5.76627e-11	[4, 5, 6, 7, 8, 9]	Group28	7.14286	7	[CDC42, EGFR, ERBB2, FBXW7, HBEGF, MMP9, SPRY1]
GO:0038127	ERBB signaling pathway	GO_BiologicalProcess-EBI-UniProt-GOA-ACAP-ARAP_08.05.2020_00h00	6.56242e-07	0.000164061	3.60392e-12	5.76627e-11	[6, 7, 8]	Group28	6.08108	9	[CDC42, EGFR, ERBB2, FBXW7, HBEGF, MAPK1, MMP9, SPRY1, TGFB1]
GO:0090316	positive regulation of intracellular protein transport	GO_BiologicalProcess-EBI-UniProt-GOA-ACAP-ARAP_08.05.2020_00h00	8.51686e-07	0.00020696	3.60392e-12	5.76627e-11	[4, 5, 6, 7, 8, 9, 10]	Group28	5.05051	10	[CDC42, CDH1, E2F1, ERBB2, FBXW7, MAPK1, MDM2, SREBF2, TGFB1, TP53]
GO:0046677	response to antibiotic	GO_BiologicalProcess-EBI-UniProt-GOA-ACAP-ARAP_08.05.2020_00h00	4.5813e-13	1.6172e-10	4.84757e-21	1.50275e-19	[3]	Group29	5.43478	20	[AHR, COL1A1, CRK, EGR1, EZH2, FOXO1, GNRH1, JUN, KLF4, MDM2, MYC, NFE2L2, NTRK3, PTEN, RELA, RHOA, SIRT1, SLC8A1, SLC9A1, TP53]
GO:0070482	response to oxygen levels	GO_BiologicalProcess-EBI-UniProt-GOA-ACAP-ARAP_08.05.2020_00h00	1.53397e-20	5.84442e-18	4.84757e-21	1.50275e-19	[3]	Group29	6.74699	28	[AQP3, ARNT, ATF4, CCNA2, CCNB1, CDKN1A, COL1A1, CPEB1, CREB1, E2F1, EGR1, EPAS1, FOXO1, MDM2, MYC, NFE2L2, PTEN, RAF1, REST, RHOA, SIRT1, SLC2A1, SLC8A1, SLC9A1, TGFB1, TP53, USF1, VEGFA]
GO:0035690	cellular response to drug	GO_BiologicalProcess-EBI-UniProt-GOA-ACAP-ARAP_08.05.2020_00h00	7.79687e-13	2.7289e-10	4.84757e-21	1.50275e-19	[4]	Group29	4.60251	22	[AHR, ATF4, CCNA2, CDH1, CRK, EGFR, EGR1, EZH2, FOXO1, KLF4, MAPK1, MDM2, MYC, NFE2L2, PRMT5, PTEN, RELA, REST, SIRT1, SLC8A1, TGFB1, TP53]
GO:0036293	response to decreased oxygen levels	GO_BiologicalProcess-EBI-UniProt-GOA-ACAP-ARAP_08.05.2020_00h00	6.75321e-18	2.53921e-15	4.84757e-21	1.50275e-19	[4]	Group29	6.4433	25	[AQP3, ARNT, ATF4, CCNA2, CCNB1, CPEB1, CREB1, E2F1, EGR1, EPAS1, MDM2, MYC, NFE2L2, PTEN, RAF1, REST, RHOA, SIRT1, SLC2A1, SLC8A1, SLC9A1, TGFB1, TP53, USF1, VEGFA]
GO:0071236	cellular response to antibiotic	GO_BiologicalProcess-EBI-UniProt-GOA-ACAP-ARAP_08.05.2020_00h00	7.6617e-11	2.51304e-08	4.84757e-21	1.50275e-19	[4]	Group29	7.87879	13	[AHR, EGR1, EZH2, FOXO1, KLF4, MDM2, MYC, NFE2L2, PTEN, RELA, SIRT1, SLC9A1, TP53]
GO:0071453	cellular response to oxygen levels	GO_BiologicalProcess-EBI-UniProt-GOA-ACAP-ARAP_08.05.2020_00h00	1.94559e-15	7.08194e-13	4.84757e-21	1.50275e-19	[4]	Group29	7.94979	19	[AQP3, ARNT, ATF4, CCNA2, CCNB1, CPEB1, E2F1, EGR1, EPAS1, FOXO1, MDM2, MYC, NFE2L2, PTEN, SIRT1, SLC8A1, SLC9A1, TP53, VEGFA]
GO:0043620	regulation of DNA-templated transcription in response to stress	GO_BiologicalProcess-EBI-UniProt-GOA-ACAP-ARAP_08.05.2020_00h00	2.18015e-07	5.82099e-05	4.84757e-21	1.50275e-19	[4, 6, 7, 8, 9, 10, 11]	Group29	6.92308	9	[ARNT, ATF4, EGR1, EPAS1, JUN, NFE2L2, RELA, TP53, VEGFA]
GO:0001101	response to acid chemical	GO_BiologicalProcess-EBI-UniProt-GOA-ACAP-ARAP_08.05.2020_00h00	6.92124e-14	2.46396e-11	8.41994e-20	2.44178e-18	[3]	Group30	5.57029	21	[AQP3, CCNB1, COL1A1, CPEB1, CREB1, DHFR, DNMT1, E2F1, EGFR, EGR1, FOXO1, GNRH1, KLF4, MYC, NTRK3, RELA, RHOA, SIX1, SREBF1, VEGFA, YAP1]
GO:0009636	response to toxic substance	GO_BiologicalProcess-EBI-UniProt-GOA-ACAP-ARAP_08.05.2020_00h00	1.66576e-13	5.89677e-11	8.41994e-20	2.44178e-18	[3]	Group30	4.15973	25	[AHR, ATF4, CCNB1, CDH1, CDKN1A, COL1A1, CREB1, CRK, DHFR, EGR1, EZH2, FOXO1, GNRH1, JUN, KLF4, MAPK1, MDM2, MYC, NFE2L2, NTRK3, PTEN, RELA, RHOA, SIRT1, SLC8A1]
GO:0031099	regeneration	GO_BiologicalProcess-EBI-UniProt-GOA-ACAP-ARAP_08.05.2020_00h00	2.6937e-10	8.6737e-08	8.41994e-20	2.44178e-18	[3]	Group30	6.30631	14	[CCNA2, CCNB1, CDKN1A, DHFR, EGFR, EZH2, JUN, KLF4, MYC, NTRK3, PRMT5, PTEN, TGFB1, YAP1]
GO:0007162	negative regulation of cell adhesion	GO_BiologicalProcess-EBI-UniProt-GOA-ACAP-ARAP_08.05.2020_00h00	7.14823e-07	0.000177276	8.41994e-20	2.44178e-18	[3, 4, 5]	Group30	4.0404	12	[ALOX12, CDH1, COL1A1, ERBB2, GNRH1, KLF4, PTEN, RASA1, RHOA, SMAD7, TGFB1, VEGFA]
GO:0097305	response to alcohol	GO_BiologicalProcess-EBI-UniProt-GOA-ACAP-ARAP_08.05.2020_00h00	1.63589e-06	0.000371346	8.41994e-20	2.44178e-18	[4]	Group30	4.15094	11	[AHR, CDH1, CDKN1A, GNRH1, KLF4, MYC, NTRK3, PTEN, RHOA, SMAD2, TGFB1]
GO:1901654	response to ketone	GO_BiologicalProcess-EBI-UniProt-GOA-ACAP-ARAP_08.05.2020_00h00	2.6937e-10	8.6737e-08	8.41994e-20	2.44178e-18	[4]	Group30	6.30631	14	[AHR, AR, CDKN1A, EGFR, FOXO1, GNRH1, KLF4, MYC, NTRK3, RELA, SIRT1, SREBF1, TGFB1, YAP1]
GO:1901655	cellular response to ketone	GO_BiologicalProcess-EBI-UniProt-GOA-ACAP-ARAP_08.05.2020_00h00	5.45721e-07	0.000138067	8.41994e-20	2.44178e-18	[5]	Group30	7.54717	8	[AHR, AR, EGFR, FOXO1, KLF4, MYC, SIRT1, TGFB1]
GO:0031960	response to corticosteroid	GO_BiologicalProcess-EBI-UniProt-GOA-ACAP-ARAP_08.05.2020_00h00	6.42686e-07	0.000161314	8.41994e-20	2.44178e-18	[5, 6]	Group30	5.20833	10	[BCL2L11, CDKN1A, COL1A1, EGFR, FOXO1, GNRH1, NTRK3, REST, RHOA, TGFB1]
GO:0009611	response to wounding	GO_BiologicalProcess-EBI-UniProt-GOA-ACAP-ARAP_08.05.2020_00h00	7.28017e-16	2.6791e-13	2.58278e-19	7.23179e-18	[3]	Group31	4.06504	30	[ALOX12, CCNA2, CCNB1, CDC42, CDKN1A, COL1A1, CRK, DHFR, EGFR, EPHB2, ERBB2, EZH2, HBEGF, JUN, KLF4, MAP2K4, MAPK1, MAX, MYC, NFE2L2, NTRK3, PTEN, RAF1, RHOA, SCARB1, SMAD2, TGFB1, USF1, VEGFA, YAP1]
GO:0031099	regeneration	GO_BiologicalProcess-EBI-UniProt-GOA-ACAP-ARAP_08.05.2020_00h00	2.6937e-10	8.6737e-08	2.58278e-19	7.23179e-18	[3]	Group31	6.30631	14	[CCNA2, CCNB1, CDKN1A, DHFR, EGFR, EZH2, JUN, KLF4, MYC, NTRK3, PRMT5, PTEN, TGFB1, YAP1]
GO:1903034	regulation of response to wounding	GO_BiologicalProcess-EBI-UniProt-GOA-ACAP-ARAP_08.05.2020_00h00	8.13199e-07	0.000198421	2.58278e-19	7.23179e-18	[4, 5]	Group31	5.07614	10	[ALOX12, CDKN1A, CRK, EPHB2, HBEGF, KLF4, NFE2L2, NTRK3, PTEN, USF1]
GO:0043405	regulation of MAP kinase activity	GO_BiologicalProcess-EBI-UniProt-GOA-ACAP-ARAP_08.05.2020_00h00	2.86443e-09	8.67922e-07	2.58278e-19	7.23179e-18	[6, 7, 8, 9, 10, 11]	Group31	4.37158	16	[CRK, DUSP4, EGFR, EPHB2, ERBB2, EZH2, IGF1R, MAP2K4, MAPK1, NTRK3, RAF1, RGS3, SPRED1, SPRY1, TGFB1, VEGFA]
GO:0071900	regulation of protein serine/threonine kinase activity	GO_BiologicalProcess-EBI-UniProt-GOA-ACAP-ARAP_08.05.2020_00h00	2.97951e-16	1.1054e-13	2.58278e-19	7.23179e-18	[7, 8, 9, 10]	Group31	4.88246	27	[CCNA2, CCNB1, CDKN1A, CDKN1C, CRK, DUSP4, EGFR, EPHB2, ERBB2, EZH2, IGF1R, KAT2B, LATS2, MAP2K4, MAPK1, NTRK3, PTEN, RAF1, RB1, RGS3, RHOA, SIRT1, SLC8A1, SPRED1, SPRY1, TGFB1, VEGFA]
GO:0043406	positive regulation of MAP kinase activity	GO_BiologicalProcess-EBI-UniProt-GOA-ACAP-ARAP_08.05.2020_00h00	4.97188e-07	0.000126286	2.58278e-19	7.23179e-18	[6, 7, 8, 9, 10, 11, 12]	Group31	4.18118	12	[CRK, EGFR, EPHB2, ERBB2, EZH2, IGF1R, MAP2K4, MAPK1, NTRK3, RAF1, TGFB1, VEGFA]
GO:0004708	MAP kinase kinase activity	GO_BiologicalProcess-EBI-UniProt-GOA-ACAP-ARAP_08.05.2020_00h00	1.35381e-06	0.000316792	2.58278e-19	7.23179e-18	[5, 6, 7, 8, 9, 10, 11, 12, 13, 14]	Group31	8.43373	7	[CRK, EGFR, EPHB2, IGF1R, MAP2K4, MAPK1, RAF1]
GO:0071902	positive regulation of protein serine/threonine kinase activity	GO_BiologicalProcess-EBI-UniProt-GOA-ACAP-ARAP_08.05.2020_00h00	2.92782e-08	8.43211e-06	2.58278e-19	7.23179e-18	[8, 9, 10, 11]	Group31	4.01069	15	[CCNB1, CRK, EGFR, EPHB2, ERBB2, EZH2, IGF1R, MAP2K4, MAPK1, NTRK3, RAF1, RHOA, SIRT1, TGFB1, VEGFA]
GO:0070997	neuron death	GO_BiologicalProcess-EBI-UniProt-GOA-ACAP-ARAP_08.05.2020_00h00	1.00602e-11	3.40035e-09	1.5038e-16	3.60912e-15	[3]	Group32	4.93506	19	[ATF4, BCL2L11, BDNF, CDC42, CREB1, EGR1, FBXW7, GDF5, JUN, MAP2K4, MAX, RASA1, RB1, REST, RHOA, SIRT1, SIX1, SLC9A1, TP53]
GO:0006984	ER-nucleus signaling pathway	GO_BiologicalProcess-EBI-UniProt-GOA-ACAP-ARAP_08.05.2020_00h00	1.32554e-09	4.12242e-07	1.5038e-16	3.60912e-15	[3, 4, 5]	Group32	16	8	[ATF4, ATP2A2, BCL2L11, FBXW7, NFE2L2, SREBF1, SREBF2, TP53]
GO:0051402	neuron apoptotic process	GO_BiologicalProcess-EBI-UniProt-GOA-ACAP-ARAP_08.05.2020_00h00	2.22796e-09	6.81756e-07	1.5038e-16	3.60912e-15	[4, 5]	Group32	5.36398	14	[ATF4, BCL2L11, BDNF, CDC42, FBXW7, GDF5, JUN, MAP2K4, MAX, RASA1, RB1, RHOA, SIX1, TP53]
GO:1901214	regulation of neuron death	GO_BiologicalProcess-EBI-UniProt-GOA-ACAP-ARAP_08.05.2020_00h00	1.03427e-09	3.23728e-07	1.5038e-16	3.60912e-15	[4, 5]	Group32	4.69208	16	[ATF4, BCL2L11, BDNF, CDC42, CREB1, EGR1, FBXW7, GDF5, JUN, MAP2K4, RASA1, REST, RHOA, SIRT1, SIX1, TP53]
GO:1901215	negative regulation of neuron death	GO_BiologicalProcess-EBI-UniProt-GOA-ACAP-ARAP_08.05.2020_00h00	3.71602e-07	9.62449e-05	1.5038e-16	3.60912e-15	[4, 5, 6]	Group32	4.82456	11	[ATF4, BDNF, CREB1, GDF5, JUN, MAP2K4, RASA1, REST, RHOA, SIRT1, SIX1]
GO:1901216	positive regulation of neuron death	GO_BiologicalProcess-EBI-UniProt-GOA-ACAP-ARAP_08.05.2020_00h00	1.3884e-09	4.30405e-07	1.5038e-16	3.60912e-15	[4, 5, 6]	Group32	9.90099	10	[ATF4, BCL2L11, CDC42, EGR1, FBXW7, JUN, MAP2K4, REST, RHOA, TP53]
GO:0043523	regulation of neuron apoptotic process	GO_BiologicalProcess-EBI-UniProt-GOA-ACAP-ARAP_08.05.2020_00h00	3.54946e-08	1.01159e-05	1.5038e-16	3.60912e-15	[5, 6, 7]	Group32	5.33333	12	[ATF4, BCL2L11, BDNF, CDC42, FBXW7, GDF5, JUN, MAP2K4, RASA1, RHOA, SIX1, TP53]
GO:0006275	regulation of DNA replication	GO_BiologicalProcess-EBI-UniProt-GOA-ACAP-ARAP_08.05.2020_00h00	1.696e-06	0.000383296	1.5038e-16	3.60912e-15	[6, 7]	Group32	6.50407	8	[ATR, CCNA2, CDC42, E2F7, EGFR, JUN, MAP2K4, TP53]
GO:0043525	positive regulation of neuron apoptotic process	GO_BiologicalProcess-EBI-UniProt-GOA-ACAP-ARAP_08.05.2020_00h00	5.97599e-09	1.78085e-06	1.5038e-16	3.60912e-15	[5, 6, 7, 8]	Group32	13.3333	8	[ATF4, BCL2L11, CDC42, FBXW7, JUN, MAP2K4, RHOA, TP53]
GO:0009636	response to toxic substance	GO_BiologicalProcess-EBI-UniProt-GOA-ACAP-ARAP_08.05.2020_00h00	1.66576e-13	5.89677e-11	1.87532e-22	6.00101e-21	[3]	Group33	4.15973	25	[AHR, ATF4, CCNB1, CDH1, CDKN1A, COL1A1, CREB1, CRK, DHFR, EGR1, EZH2, FOXO1, GNRH1, JUN, KLF4, MAPK1, MDM2, MYC, NFE2L2, NTRK3, PTEN, RELA, RHOA, SIRT1, SLC8A1]
GO:0010035	response to inorganic substance	GO_BiologicalProcess-EBI-UniProt-GOA-ACAP-ARAP_08.05.2020_00h00	5.03141e-14	1.79621e-11	1.87532e-22	6.00101e-21	[3]	Group33	4.16	26	[AQP3, ATF4, CAMK2D, CCNA2, CCNB1, CDH1, COL1A1, CREB1, CRK, DHFR, EGFR, EZH2, FOXO1, GNRH1, JUN, KLF4, MAPK1, MDM2, MMP9, MYC, NFE2L2, PTEN, RELA, SIRT1, SLC8A1, STIM1]
GO:0070482	response to oxygen levels	GO_BiologicalProcess-EBI-UniProt-GOA-ACAP-ARAP_08.05.2020_00h00	1.53397e-20	5.84442e-18	1.87532e-22	6.00101e-21	[3]	Group33	6.74699	28	[AQP3, ARNT, ATF4, CCNA2, CCNB1, CDKN1A, COL1A1, CPEB1, CREB1, E2F1, EGR1, EPAS1, FOXO1, MDM2, MYC, NFE2L2, PTEN, RAF1, REST, RHOA, SIRT1, SLC2A1, SLC8A1, SLC9A1, TGFB1, TP53, USF1, VEGFA]
GO:0071496	cellular response to external stimulus	GO_BiologicalProcess-EBI-UniProt-GOA-ACAP-ARAP_08.05.2020_00h00	4.31133e-14	1.54346e-11	1.87532e-22	6.00101e-21	[3]	Group33	5.70652	21	[AQP3, ATF4, CDKN1A, COL1A1, DSC2, EGFR, FOXO1, JUN, MAP2K4, MAPK1, MAX, MDM2, NFE2L2, SIRT1, SLC2A1, SLC9A1, SREBF1, SREBF2, TGFB1, TP53, USF1]
GO:0000302	response to reactive oxygen species	GO_BiologicalProcess-EBI-UniProt-GOA-ACAP-ARAP_08.05.2020_00h00	1.10679e-11	3.71882e-09	1.87532e-22	6.00101e-21	[4]	Group33	6.3745	16	[CCNA2, COL1A1, CRK, DHFR, EGFR, EZH2, FOXO1, JUN, KLF4, MAPK1, MDM2, MMP9, NFE2L2, RELA, SIRT1, SLC8A1]
GO:0031667	response to nutrient levels	GO_BiologicalProcess-EBI-UniProt-GOA-ACAP-ARAP_08.05.2020_00h00	3.2055e-12	1.09307e-09	1.87532e-22	6.00101e-21	[4]	Group33	4.04218	23	[AQP3, ATF4, CDKN1A, COL1A1, CREB1, DSC2, EGFR, FOXO1, JUN, MAPK1, MAX, MDM2, NFE2L2, PTEN, RELA, SIRT1, SLC2A1, SLC8A1, SREBF1, SREBF2, TGFB1, TP53, USF1]
GO:0035690	cellular response to drug	GO_BiologicalProcess-EBI-UniProt-GOA-ACAP-ARAP_08.05.2020_00h00	7.79687e-13	2.7289e-10	1.87532e-22	6.00101e-21	[4]	Group33	4.60251	22	[AHR, ATF4, CCNA2, CDH1, CRK, EGFR, EGR1, EZH2, FOXO1, KLF4, MAPK1, MDM2, MYC, NFE2L2, PRMT5, PTEN, RELA, REST, SIRT1, SLC8A1, TGFB1, TP53]
GO:0031669	cellular response to nutrient levels	GO_BiologicalProcess-EBI-UniProt-GOA-ACAP-ARAP_08.05.2020_00h00	1.23509e-12	4.28575e-10	1.87532e-22	6.00101e-21	[4, 5]	Group33	6.64062	17	[AQP3, ATF4, CDKN1A, COL1A1, DSC2, FOXO1, JUN, MAPK1, MAX, MDM2, NFE2L2, SIRT1, SLC2A1, SREBF1, SREBF2, TP53, USF1]
GO:0071417	cellular response to organonitrogen compound	GO_BiologicalProcess-EBI-UniProt-GOA-ACAP-ARAP_08.05.2020_00h00	2.15196e-22	8.24201e-20	1.87532e-22	6.00101e-21	[4, 5]	Group33	5.12091	36	[AHR, ATF4, BCL2L11, CCNA2, CDH1, COL1A1, CPEB1, CREB1, CRK, DNMT1, EGFR, EGR1, EZH2, FOXO1, IGF1R, KAT2B, KLF4, MAPK1, MAX, MDM2, MYC, MZB1, NFE2L2, PIK3R3, PRMT5, PTEN, RELA, SIRT1, SIX1, SLC8A1, SLC9A1, SP1, SREBF1, TGFB1, TP53, USF1]
GO:0009267	cellular response to starvation	GO_BiologicalProcess-EBI-UniProt-GOA-ACAP-ARAP_08.05.2020_00h00	6.08097e-11	2.00064e-08	1.87532e-22	6.00101e-21	[4, 5, 6]	Group33	8.02469	13	[ATF4, CDKN1A, DSC2, FOXO1, JUN, MAPK1, MAX, NFE2L2, SIRT1, SLC2A1, SREBF1, SREBF2, TP53]
GO:0009411	response to UV	GO_BiologicalProcess-EBI-UniProt-GOA-ACAP-ARAP_08.05.2020_00h00	8.76572e-08	2.46317e-05	1.87532e-22	6.00101e-21	[5]	Group33	6.45161	10	[ATF4, ATR, CDKN1A, EGFR, MDM2, MYC, RELA, SIRT1, TP53, USF1]
GO:0009612	response to mechanical stimulus	GO_BiologicalProcess-EBI-UniProt-GOA-ACAP-ARAP_08.05.2020_00h00	5.96357e-09	1.78311e-06	4.94908e-32	1.97963e-30	[3]	Group34	5.53191	13	[CCNB1, COL1A1, EGFR, GDF5, JUN, MAP2K4, RAF1, RELA, RHOA, SLC2A1, SLC8A1, SLC9A1, TGFB1]
GO:0045927	positive regulation of growth	GO_BiologicalProcess-EBI-UniProt-GOA-ACAP-ARAP_08.05.2020_00h00	6.01706e-09	1.78707e-06	4.94908e-32	1.97963e-30	[2, 3, 4]	Group34	4.96454	14	[BDNF, CCNB1, CDC42, CREB1, EGFR, ERBB2, HBEGF, MAPK1, NTRK3, RHOA, SLC9A1, SMAD7, VEGFA, YAP1]
GO:0061061	muscle structure development	GO_BiologicalProcess-EBI-UniProt-GOA-ACAP-ARAP_08.05.2020_00h00	7.97332e-18	2.98202e-15	4.94908e-32	1.97963e-30	[3]	Group34	4.57227	31	[ATP2A2, BDNF, CCNB1, CDC42, CREB1, DNMT1, EGR1, EPAS1, EZH2, HBEGF, HLF, MAP2K4, MAPK1, MDM2, NFATC3, PTEN, RB1, REST, RHOA, SEMA4C, SIRT1, SIX1, SLC8A1, SLC9A1, SMAD7, SOX6, STIM1, TAZ, TGFB1, VEGFA, YAP1]
GO:0042692	muscle cell differentiation	GO_BiologicalProcess-EBI-UniProt-GOA-ACAP-ARAP_08.05.2020_00h00	6.98211e-12	2.37392e-09	4.94908e-32	1.97963e-30	[4]	Group34	5.03979	19	[ATP2A2, BDNF, CCNB1, CDC42, DNMT1, EZH2, MAP2K4, MDM2, NFATC3, RB1, SEMA4C, SIRT1, SIX1, SLC8A1, SLC9A1, SOX6, STIM1, TGFB1, VEGFA]
GO:0072359	circulatory system development	GO_BiologicalProcess-EBI-UniProt-GOA-ACAP-ARAP_08.05.2020_00h00	2.16484e-31	8.313e-29	4.94908e-32	1.97963e-30	[4, 5]	Group34	4.54936	53	[AGO2, AHR, CCNA2, CCNB1, CDC42, CDKN1A, COL1A1, CREB1, DNMT1, E2F2, E2F7, EGFR, EGR1, EPAS1, EPHB2, ERBB2, FBXW7, FOXO1, HAND2, JUN, KAT2B, KLF4, MAP2K4, MAPK1, MDM2, NFATC3, NFE2L2, NTRK3, PIK3R3, PTEN, RAF1, RASA1, RB1, RECK, REST, RHOA, SIRT1, SIX1, SLC8A1, SLC9A1, SMAD2, SMAD7, SOX4, SOX6, SP1, SPRED1, SPRY1, STIM1, TAZ, TGFB1, TP53, VEGFA, YAP1]
GO:0007507	heart development	GO_BiologicalProcess-EBI-UniProt-GOA-ACAP-ARAP_08.05.2020_00h00	4.61846e-20	1.75501e-17	4.94908e-32	1.97963e-30	[4, 5, 6]	Group34	5.20325	32	[CCNA2, CCNB1, CDC42, CDKN1A, CREB1, EGFR, ERBB2, HAND2, JUN, KAT2B, MAP2K4, MAPK1, MDM2, NTRK3, PTEN, RAF1, RB1, REST, SIX1, SLC8A1, SLC9A1, SMAD2, SMAD7, SOX4, SOX6, SPRED1, SPRY1, TAZ, TGFB1, TP53, VEGFA, YAP1]
GO:0007517	muscle organ development	GO_BiologicalProcess-EBI-UniProt-GOA-ACAP-ARAP_08.05.2020_00h00	1.95644e-09	6.02583e-07	4.94908e-32	1.97963e-30	[4, 5, 6]	Group34	4.14634	17	[CCNB1, CREB1, EGR1, EPAS1, HBEGF, HLF, MAPK1, PTEN, RB1, RHOA, SIRT1, SIX1, SMAD7, SOX6, TAZ, TGFB1, YAP1]
GO:0014706	striated muscle tissue development	GO_BiologicalProcess-EBI-UniProt-GOA-ACAP-ARAP_08.05.2020_00h00	1.77306e-12	6.1348e-10	4.94908e-32	1.97963e-30	[5]	Group34	5.05051	20	[CCNB1, CDC42, CREB1, EGR1, EPAS1, HLF, MAP2K4, MAPK1, PTEN, RB1, RHOA, SIX1, SLC8A1, SLC9A1, SMAD7, SOX6, TAZ, TGFB1, VEGFA, YAP1]
GO:0051146	striated muscle cell differentiation	GO_BiologicalProcess-EBI-UniProt-GOA-ACAP-ARAP_08.05.2020_00h00	6.6553e-07	0.000165717	4.94908e-32	1.97963e-30	[5]	Group34	4.0678	12	[BDNF, CCNB1, EZH2, MAP2K4, RB1, SIX1, SLC8A1, SLC9A1, SOX6, STIM1, TGFB1, VEGFA]
GO:0003007	heart morphogenesis	GO_BiologicalProcess-EBI-UniProt-GOA-ACAP-ARAP_08.05.2020_00h00	3.15189e-07	8.22642e-05	4.94908e-32	1.97963e-30	[4, 5, 6, 7]	Group34	4.36364	12	[CCNA2, HAND2, JUN, MDM2, SIX1, SMAD7, SOX4, SPRY1, TGFB1, TP53, VEGFA, YAP1]
GO:0035051	cardiocyte differentiation	GO_BiologicalProcess-EBI-UniProt-GOA-ACAP-ARAP_08.05.2020_00h00	4.16064e-10	1.31892e-07	4.94908e-32	1.97963e-30	[4, 5, 6, 7]	Group34	7.89474	12	[CCNB1, EGFR, HAND2, MAP2K4, MAPK1, REST, SLC8A1, SLC9A1, SOX6, SPRY1, TGFB1, VEGFA]
GO:0048738	cardiac muscle tissue development	GO_BiologicalProcess-EBI-UniProt-GOA-ACAP-ARAP_08.05.2020_00h00	3.82739e-10	1.22094e-07	4.94908e-32	1.97963e-30	[5, 6, 7]	Group34	6.14035	14	[CCNB1, CDC42, CREB1, MAP2K4, MAPK1, PTEN, SLC8A1, SLC9A1, SMAD7, SOX6, TAZ, TGFB1, VEGFA, YAP1]
GO:0071900	regulation of protein serine/threonine kinase activity	GO_BiologicalProcess-EBI-UniProt-GOA-ACAP-ARAP_08.05.2020_00h00	2.97951e-16	1.1054e-13	4.94908e-32	1.97963e-30	[7, 8, 9, 10]	Group34	4.88246	27	[CCNA2, CCNB1, CDKN1A, CDKN1C, CRK, DUSP4, EGFR, EPHB2, ERBB2, EZH2, IGF1R, KAT2B, LATS2, MAP2K4, MAPK1, NTRK3, PTEN, RAF1, RB1, RGS3, RHOA, SIRT1, SLC8A1, SPRED1, SPRY1, TGFB1, VEGFA]
GO:0061061	muscle structure development	GO_BiologicalProcess-EBI-UniProt-GOA-ACAP-ARAP_08.05.2020_00h00	7.97332e-18	2.98202e-15	2.31554e-25	7.87283e-24	[3]	Group35	4.57227	31	[ATP2A2, BDNF, CCNB1, CDC42, CREB1, DNMT1, EGR1, EPAS1, EZH2, HBEGF, HLF, MAP2K4, MAPK1, MDM2, NFATC3, PTEN, RB1, REST, RHOA, SEMA4C, SIRT1, SIX1, SLC8A1, SLC9A1, SMAD7, SOX6, STIM1, TAZ, TGFB1, VEGFA, YAP1]
GO:0042692	muscle cell differentiation	GO_BiologicalProcess-EBI-UniProt-GOA-ACAP-ARAP_08.05.2020_00h00	6.98211e-12	2.37392e-09	2.31554e-25	7.87283e-24	[4]	Group35	5.03979	19	[ATP2A2, BDNF, CCNB1, CDC42, DNMT1, EZH2, MAP2K4, MDM2, NFATC3, RB1, SEMA4C, SIRT1, SIX1, SLC8A1, SLC9A1, SOX6, STIM1, TGFB1, VEGFA]
GO:0000075	cell cycle checkpoint	GO_BiologicalProcess-EBI-UniProt-GOA-ACAP-ARAP_08.05.2020_00h00	3.98677e-06	0.000837222	2.31554e-25	7.87283e-24	[2, 4, 5, 6]	Group35	4.25532	10	[ATR, CCNB1, CDKN1A, E2F1, E2F7, MDM2, RB1, SOX4, TGFB1, TP53]
GO:0051147	regulation of muscle cell differentiation	GO_BiologicalProcess-EBI-UniProt-GOA-ACAP-ARAP_08.05.2020_00h00	1.63023e-06	0.000371692	2.31554e-25	7.87283e-24	[4, 5]	Group35	5.45455	9	[BDNF, CDC42, DNMT1, EZH2, MDM2, NFATC3, SIRT1, SOX6, TGFB1]
GO:0014706	striated muscle tissue development	GO_BiologicalProcess-EBI-UniProt-GOA-ACAP-ARAP_08.05.2020_00h00	1.77306e-12	6.1348e-10	2.31554e-25	7.87283e-24	[5]	Group35	5.05051	20	[CCNB1, CDC42, CREB1, EGR1, EPAS1, HLF, MAP2K4, MAPK1, PTEN, RB1, RHOA, SIX1, SLC8A1, SLC9A1, SMAD7, SOX6, TAZ, TGFB1, VEGFA, YAP1]
GO:0051145	smooth muscle cell differentiation	GO_BiologicalProcess-EBI-UniProt-GOA-ACAP-ARAP_08.05.2020_00h00	3.21513e-06	0.000684823	2.31554e-25	7.87283e-24	[5]	Group35	9.83607	6	[DNMT1, NFATC3, SIRT1, SIX1, TGFB1, VEGFA]
GO:0051146	striated muscle cell differentiation	GO_BiologicalProcess-EBI-UniProt-GOA-ACAP-ARAP_08.05.2020_00h00	6.6553e-07	0.000165717	2.31554e-25	7.87283e-24	[5]	Group35	4.0678	12	[BDNF, CCNB1, EZH2, MAP2K4, RB1, SIX1, SLC8A1, SLC9A1, SOX6, STIM1, TGFB1, VEGFA]
GO:0010634	positive regulation of epithelial cell migration	GO_BiologicalProcess-EBI-UniProt-GOA-ACAP-ARAP_08.05.2020_00h00	9.31397e-08	2.60791e-05	2.31554e-25	7.87283e-24	[3, 4, 5, 6, 7, 8]	Group35	6.41026	10	[ALOX12, HBEGF, JUN, MMP9, NFE2L2, SCARB1, SIRT1, SP1, TGFB1, VEGFA]
GO:0090183	regulation of kidney development	GO_BiologicalProcess-EBI-UniProt-GOA-ACAP-ARAP_08.05.2020_00h00	1.26948e-07	3.51646e-05	2.31554e-25	7.87283e-24	[4, 5, 6, 7, 8]	Group35	11.8644	7	[EGR1, MMP9, MYC, SIX1, TGFB1, VEGFA, YAP1]
GO:2001252	positive regulation of chromosome organization	GO_BiologicalProcess-EBI-UniProt-GOA-ACAP-ARAP_08.05.2020_00h00	8.51686e-07	0.00020696	2.31554e-25	7.87283e-24	[5, 6, 7]	Group35	5.05051	10	[ATR, CCNB1, DNMT1, MAPK1, RB1, SIRT1, SREBF1, TGFB1, TP53, VEGFA]
GO:0002573	myeloid leukocyte differentiation	GO_BiologicalProcess-EBI-UniProt-GOA-ACAP-ARAP_08.05.2020_00h00	3.05985e-08	8.78177e-06	2.31554e-25	7.87283e-24	[5, 6, 7, 8, 9]	Group35	5.40541	12	[CAMK4, CDC42, CDK6, CREB1, FBXW7, JUN, MMP9, MYC, RB1, SIRT1, TGFB1, VEGFA]
GO:0017015	regulation of transforming growth factor beta receptor signaling pathway	GO_BiologicalProcess-EBI-UniProt-GOA-ACAP-ARAP_08.05.2020_00h00	2.1589e-06	0.000472799	2.31554e-25	7.87283e-24	[5, 6, 7, 8, 9]	Group35	6.29921	8	[CDKN1C, SIRT1, SMAD2, SMAD7, SPRED1, SPRY1, TGFB1, TP53]
GO:0006476	protein deacetylation	GO_BiologicalProcess-EBI-UniProt-GOA-ACAP-ARAP_08.05.2020_00h00	3.75981e-07	9.70031e-05	2.31554e-25	7.87283e-24	[7, 8]	Group35	7.92079	8	[CAMK2D, REST, SIRT1, SPRED1, SREBF1, TGFB1, TP53, VEGFA]
GO:0090311	regulation of protein deacetylation	GO_BiologicalProcess-EBI-UniProt-GOA-ACAP-ARAP_08.05.2020_00h00	8.64291e-07	0.000209158	2.31554e-25	7.87283e-24	[6, 7, 8, 9]	Group35	12.2449	6	[CAMK2D, SPRED1, SREBF1, TGFB1, TP53, VEGFA]
GO:0030225	macrophage differentiation	GO_BiologicalProcess-EBI-UniProt-GOA-ACAP-ARAP_08.05.2020_00h00	7.62595e-07	0.000186836	2.31554e-25	7.87283e-24	[6, 7, 8, 9, 10]	Group35	12.5	6	[CDC42, MMP9, RB1, SIRT1, TGFB1, VEGFA]
GO:0000302	response to reactive oxygen species	GO_BiologicalProcess-EBI-UniProt-GOA-ACAP-ARAP_08.05.2020_00h00	1.10679e-11	3.71882e-09	5.6428e-34	2.31355e-32	[4]	Group36	6.3745	16	[CCNA2, COL1A1, CRK, DHFR, EGFR, EZH2, FOXO1, JUN, KLF4, MAPK1, MDM2, MMP9, NFE2L2, RELA, SIRT1, SLC8A1]
GO:0007162	negative regulation of cell adhesion	GO_BiologicalProcess-EBI-UniProt-GOA-ACAP-ARAP_08.05.2020_00h00	7.14823e-07	0.000177276	5.6428e-34	2.31355e-32	[3, 4, 5]	Group36	4.0404	12	[ALOX12, CDH1, COL1A1, ERBB2, GNRH1, KLF4, PTEN, RASA1, RHOA, SMAD7, TGFB1, VEGFA]
GO:0001667	ameboidal-type cell migration	GO_BiologicalProcess-EBI-UniProt-GOA-ACAP-ARAP_08.05.2020_00h00	9.03926e-12	3.06431e-09	5.6428e-34	2.31355e-32	[4, 5]	Group36	4.61894	20	[AGO2, ALOX12, FBXW7, HAND2, HBEGF, JUN, KLF4, MMP9, NFE2L2, PIK3R3, PTEN, RHOA, SCARB1, SEMA4C, SIRT1, SLC8A1, SP1, SPRED1, TGFB1, VEGFA]
GO:0072359	circulatory system development	GO_BiologicalProcess-EBI-UniProt-GOA-ACAP-ARAP_08.05.2020_00h00	2.16484e-31	8.313e-29	5.6428e-34	2.31355e-32	[4, 5]	Group36	4.54936	53	[AGO2, AHR, CCNA2, CCNB1, CDC42, CDKN1A, COL1A1, CREB1, DNMT1, E2F2, E2F7, EGFR, EGR1, EPAS1, EPHB2, ERBB2, FBXW7, FOXO1, HAND2, JUN, KAT2B, KLF4, MAP2K4, MAPK1, MDM2, NFATC3, NFE2L2, NTRK3, PIK3R3, PTEN, RAF1, RASA1, RB1, RECK, REST, RHOA, SIRT1, SIX1, SLC8A1, SLC9A1, SMAD2, SMAD7, SOX4, SOX6, SP1, SPRED1, SPRY1, STIM1, TAZ, TGFB1, TP53, VEGFA, YAP1]
GO:0010631	epithelial cell migration	GO_BiologicalProcess-EBI-UniProt-GOA-ACAP-ARAP_08.05.2020_00h00	2.23251e-10	7.23335e-08	5.6428e-34	2.31355e-32	[4, 5, 6]	Group36	5.21173	16	[ALOX12, FBXW7, HBEGF, JUN, KLF4, MMP9, NFE2L2, PIK3R3, PTEN, RHOA, SCARB1, SIRT1, SP1, SPRED1, TGFB1, VEGFA]
GO:0010632	regulation of epithelial cell migration	GO_BiologicalProcess-EBI-UniProt-GOA-ACAP-ARAP_08.05.2020_00h00	5.98984e-11	1.97665e-08	5.6428e-34	2.31355e-32	[3, 4, 5, 6, 7]	Group36	6.30252	15	[ALOX12, FBXW7, HBEGF, JUN, KLF4, MMP9, NFE2L2, PTEN, RHOA, SCARB1, SIRT1, SP1, SPRED1, TGFB1, VEGFA]
GO:0001944	vasculature development	GO_BiologicalProcess-EBI-UniProt-GOA-ACAP-ARAP_08.05.2020_00h00	5.12117e-21	1.95629e-18	5.6428e-34	2.31355e-32	[4, 5, 6, 7]	Group36	4.65718	36	[AGO2, AHR, CCNA2, CDC42, COL1A1, DNMT1, E2F2, E2F7, EGR1, EPAS1, EPHB2, ERBB2, FBXW7, FOXO1, HAND2, JUN, KLF4, MAPK1, MDM2, NFATC3, NFE2L2, PIK3R3, PTEN, RASA1, RECK, RHOA, SIRT1, SIX1, SMAD7, SOX4, SP1, SPRED1, STIM1, TGFB1, VEGFA, YAP1]
GO:0010634	positive regulation of epithelial cell migration	GO_BiologicalProcess-EBI-UniProt-GOA-ACAP-ARAP_08.05.2020_00h00	9.31397e-08	2.60791e-05	5.6428e-34	2.31355e-32	[3, 4, 5, 6, 7, 8]	Group36	6.41026	10	[ALOX12, HBEGF, JUN, MMP9, NFE2L2, SCARB1, SIRT1, SP1, TGFB1, VEGFA]
GO:0030335	positive regulation of cell migration	GO_BiologicalProcess-EBI-UniProt-GOA-ACAP-ARAP_08.05.2020_00h00	3.0096e-14	1.08045e-11	5.6428e-34	2.31355e-32	[4, 5, 6, 7]	Group36	4.48833	25	[AGO2, ALOX12, CCL26, CCNA2, COL1A1, CRK, EGFR, HBEGF, IGF1R, JUN, MAPK1, MDM2, MMP9, MYC, NFE2L2, NTRK3, PIK3R3, RHOA, SCARB1, SEMA4C, SIRT1, SLC8A1, SP1, TGFB1, VEGFA]
GO:0001568	blood vessel development	GO_BiologicalProcess-EBI-UniProt-GOA-ACAP-ARAP_08.05.2020_00h00	1.23179e-19	4.65616e-17	5.6428e-34	2.31355e-32	[3, 5, 6, 7, 8]	Group36	4.59459	34	[AGO2, AHR, CCNA2, CDC42, COL1A1, E2F2, E2F7, EGR1, EPAS1, EPHB2, ERBB2, FBXW7, FOXO1, HAND2, JUN, KLF4, MAPK1, MDM2, NFE2L2, PIK3R3, PTEN, RASA1, RECK, RHOA, SIRT1, SIX1, SMAD7, SOX4, SP1, SPRED1, STIM1, TGFB1, VEGFA, YAP1]
GO:0010594	regulation of endothelial cell migration	GO_BiologicalProcess-EBI-UniProt-GOA-ACAP-ARAP_08.05.2020_00h00	2.37775e-08	6.89547e-06	5.6428e-34	2.31355e-32	[4, 5, 6, 7, 8]	Group36	6.32184	11	[ALOX12, FBXW7, KLF4, NFE2L2, RHOA, SCARB1, SIRT1, SP1, SPRED1, TGFB1, VEGFA]
GO:0043542	endothelial cell migration	GO_BiologicalProcess-EBI-UniProt-GOA-ACAP-ARAP_08.05.2020_00h00	3.92692e-09	1.18593e-06	5.6428e-34	2.31355e-32	[5, 6, 7]	Group36	5.72687	13	[ALOX12, FBXW7, KLF4, NFE2L2, PIK3R3, PTEN, RHOA, SCARB1, SIRT1, SP1, SPRED1, TGFB1, VEGFA]
GO:1901342	regulation of vasculature development	GO_BiologicalProcess-EBI-UniProt-GOA-ACAP-ARAP_08.05.2020_00h00	2.75439e-09	8.37334e-07	5.6428e-34	2.31355e-32	[4, 5, 6, 7, 8]	Group36	4.38356	16	[AGO2, DNMT1, E2F2, EGR1, ERBB2, FBXW7, KLF4, NFATC3, NFE2L2, RECK, RHOA, SIRT1, SP1, SPRED1, STIM1, VEGFA]
GO:0001525	angiogenesis	GO_BiologicalProcess-EBI-UniProt-GOA-ACAP-ARAP_08.05.2020_00h00	1.24043e-11	4.15543e-09	5.6428e-34	2.31355e-32	[3, 4, 5, 6, 7, 8, 9, 10]	Group36	4	22	[AGO2, CCNA2, CDC42, E2F2, E2F7, EPAS1, EPHB2, ERBB2, FBXW7, HAND2, JUN, KLF4, NFE2L2, PIK3R3, PTEN, RECK, RHOA, SIRT1, SP1, SPRED1, STIM1, VEGFA]
GO:0048514	blood vessel morphogenesis	GO_BiologicalProcess-EBI-UniProt-GOA-ACAP-ARAP_08.05.2020_00h00	1.94298e-15	7.09189e-13	5.6428e-34	2.31355e-32	[4, 5, 6, 7, 8, 9]	Group36	4.30108	28	[AGO2, CCNA2, CDC42, E2F2, E2F7, EPAS1, EPHB2, ERBB2, FBXW7, HAND2, JUN, KLF4, NFE2L2, PIK3R3, PTEN, RASA1, RECK, RHOA, SIRT1, SIX1, SMAD7, SOX4, SP1, SPRED1, STIM1, TGFB1, VEGFA, YAP1]
GO:0002040	sprouting angiogenesis	GO_BiologicalProcess-EBI-UniProt-GOA-ACAP-ARAP_08.05.2020_00h00	1.45283e-07	3.98074e-05	5.6428e-34	2.31355e-32	[4, 5, 6, 7, 8, 9, 10, 11]	Group36	7.25806	9	[CDC42, E2F2, E2F7, FBXW7, KLF4, PIK3R3, RHOA, SPRED1, VEGFA]
GO:0030225	macrophage differentiation	GO_BiologicalProcess-EBI-UniProt-GOA-ACAP-ARAP_08.05.2020_00h00	7.62595e-07	0.000186836	5.6428e-34	2.31355e-32	[6, 7, 8, 9, 10]	Group36	12.5	6	[CDC42, MMP9, RB1, SIRT1, TGFB1, VEGFA]
GO:0002042	cell migration involved in sprouting angiogenesis	GO_BiologicalProcess-EBI-UniProt-GOA-ACAP-ARAP_08.05.2020_00h00	2.1474e-06	0.000472428	5.6428e-34	2.31355e-32	[5, 6, 7, 8, 9, 10, 11, 12]	Group36	10.5263	6	[FBXW7, KLF4, PIK3R3, RHOA, SPRED1, VEGFA]
GO:0010212	response to ionizing radiation	GO_BiologicalProcess-EBI-UniProt-GOA-ACAP-ARAP_08.05.2020_00h00	1.63023e-06	0.000371692	7.74008e-28	2.86383e-26	[4]	Group37	5.45455	9	[ATR, CDKN1A, EGR1, MDM2, MYC, SIRT1, TGFB1, TP53, YAP1]
GO:0001655	urogenital system development	GO_BiologicalProcess-EBI-UniProt-GOA-ACAP-ARAP_08.05.2020_00h00	2.86443e-09	8.67922e-07	7.74008e-28	2.86383e-26	[4, 5]	Group37	4.37158	16	[AR, BCL2L11, BDNF, EGR1, EPHB2, MMP9, MYC, PTEN, SIX1, SMAD2, SMAD7, SOX4, SPRY1, TGFB1, VEGFA, YAP1]
GO:0060541	respiratory system development	GO_BiologicalProcess-EBI-UniProt-GOA-ACAP-ARAP_08.05.2020_00h00	2.91066e-08	8.41181e-06	7.74008e-28	2.86383e-26	[4, 5]	Group37	5.42986	12	[CDC42, CREB1, EGFR, EPAS1, FBXW7, MAPK1, SIX1, SMAD2, SPRY1, SREBF1, VEGFA, YAP1]
GO:0071478	cellular response to radiation	GO_BiologicalProcess-EBI-UniProt-GOA-ACAP-ARAP_08.05.2020_00h00	1.79825e-06	0.000402807	7.74008e-28	2.86383e-26	[4, 5]	Group37	4.65116	10	[ATF4, ATR, CDKN1A, EGR1, MDM2, MYC, SIRT1, TGFB1, TP53, YAP1]
GO:0007507	heart development	GO_BiologicalProcess-EBI-UniProt-GOA-ACAP-ARAP_08.05.2020_00h00	4.61846e-20	1.75501e-17	7.74008e-28	2.86383e-26	[4, 5, 6]	Group37	5.20325	32	[CCNA2, CCNB1, CDC42, CDKN1A, CREB1, EGFR, ERBB2, HAND2, JUN, KAT2B, MAP2K4, MAPK1, MDM2, NTRK3, PTEN, RAF1, RB1, REST, SIX1, SLC8A1, SLC9A1, SMAD2, SMAD7, SOX4, SOX6, SPRED1, SPRY1, TAZ, TGFB1, TP53, VEGFA, YAP1]
GO:0050679	positive regulation of epithelial cell proliferation	GO_BiologicalProcess-EBI-UniProt-GOA-ACAP-ARAP_08.05.2020_00h00	2.14949e-09	6.59894e-07	7.74008e-28	2.86383e-26	[4, 5, 6]	Group37	6.01852	13	[AR, ARNT, CCL26, CDC42, EGFR, ERBB2, JUN, MYC, SIRT1, SP1, TGFB1, VEGFA, YAP1]
GO:0051145	smooth muscle cell differentiation	GO_BiologicalProcess-EBI-UniProt-GOA-ACAP-ARAP_08.05.2020_00h00	3.21513e-06	0.000684823	7.74008e-28	2.86383e-26	[5]	Group37	9.83607	6	[DNMT1, NFATC3, SIRT1, SIX1, TGFB1, VEGFA]
GO:0051348	negative regulation of transferase activity	GO_BiologicalProcess-EBI-UniProt-GOA-ACAP-ARAP_08.05.2020_00h00	1.66923e-10	5.44168e-08	7.74008e-28	2.86383e-26	[5]	Group37	5.31561	16	[CDKN1A, CDKN1C, DUSP4, EPHB2, IGF1R, KAT2B, LATS2, PTEN, RB1, RGS3, SIRT1, SLC8A1, SMAD7, SPRED1, SPRY1, TP53]
GO:0060485	mesenchyme development	GO_BiologicalProcess-EBI-UniProt-GOA-ACAP-ARAP_08.05.2020_00h00	1.0886e-09	3.39644e-07	7.74008e-28	2.86383e-26	[4, 5, 6]	Group37	5.11945	15	[COL1A1, EZH2, HAND2, MAPK1, MDM2, MYC, PTEN, SEMA4C, SIX1, SMAD2, SMAD7, SPRED1, SPRY1, TGFB1, YAP1]
GO:0071363	cellular response to growth factor stimulus	GO_BiologicalProcess-EBI-UniProt-GOA-ACAP-ARAP_08.05.2020_00h00	7.80711e-18	2.92767e-15	7.74008e-28	2.86383e-26	[5]	Group37	4.37158	32	[ARNT, BDNF, CCNA2, CDKN1C, COL1A1, CREB1, CRK, E2F1, EGFR, EGR1, ERBB2, GDF5, JUN, KLF4, MAPK1, MDM2, MYC, NTRK3, PTEN, RAF1, RELA, RHOA, SIRT1, SMAD2, SMAD7, SOX5, SOX6, SPRED1, SPRY1, TGFB1, TP53, VEGFA]
GO:0071560	cellular response to transforming growth factor beta stimulus	GO_BiologicalProcess-EBI-UniProt-GOA-ACAP-ARAP_08.05.2020_00h00	1.04196e-11	3.51141e-09	7.74008e-28	2.86383e-26	[4, 6]	Group37	6.4	16	[CDKN1C, COL1A1, CREB1, CRK, GDF5, JUN, RHOA, SIRT1, SMAD2, SMAD7, SOX5, SOX6, SPRED1, SPRY1, TGFB1, TP53]
GO:0001822	kidney development	GO_BiologicalProcess-EBI-UniProt-GOA-ACAP-ARAP_08.05.2020_00h00	1.44959e-07	3.98637e-05	7.74008e-28	2.86383e-26	[4, 5, 6, 7]	Group37	4.22078	13	[BCL2L11, BDNF, EGR1, MMP9, MYC, SIX1, SMAD2, SMAD7, SOX4, SPRY1, TGFB1, VEGFA, YAP1]
GO:0003007	heart morphogenesis	GO_BiologicalProcess-EBI-UniProt-GOA-ACAP-ARAP_08.05.2020_00h00	3.15189e-07	8.22642e-05	7.74008e-28	2.86383e-26	[4, 5, 6, 7]	Group37	4.36364	12	[CCNA2, HAND2, JUN, MDM2, SIX1, SMAD7, SOX4, SPRY1, TGFB1, TP53, VEGFA, YAP1]
GO:0048762	mesenchymal cell differentiation	GO_BiologicalProcess-EBI-UniProt-GOA-ACAP-ARAP_08.05.2020_00h00	3.88177e-07	9.97616e-05	7.74008e-28	2.86383e-26	[4, 5, 6, 7]	Group37	4.80349	11	[COL1A1, EZH2, HAND2, MAPK1, PTEN, SEMA4C, SMAD2, SMAD7, SPRED1, SPRY1, TGFB1]
GO:0110110	positive regulation of animal organ morphogenesis	GO_BiologicalProcess-EBI-UniProt-GOA-ACAP-ARAP_08.05.2020_00h00	2.53629e-07	6.69581e-05	7.74008e-28	2.86383e-26	[3, 4, 5, 6, 7, 8]	Group37	8.33333	8	[AR, CDC42, HAND2, MYC, SIX1, SPRY1, TGFB1, VEGFA]
GO:0045936	negative regulation of phosphate metabolic process	GO_BiologicalProcess-EBI-UniProt-GOA-ACAP-ARAP_08.05.2020_00h00	1.17592e-12	4.09219e-10	7.74008e-28	2.86383e-26	[5, 6, 7]	Group37	4.01338	24	[CCNB1, CDKN1A, CDKN1C, DUSP4, EPHB2, FOXO1, IGF1R, JUN, KAT2B, KLF4, LATS2, MYC, NTRK3, PTEN, RB1, RGS3, RHOA, SIRT1, SLC8A1, SMAD7, SPRED1, SPRY1, TGFB1, TP53]
GO:0090183	regulation of kidney development	GO_BiologicalProcess-EBI-UniProt-GOA-ACAP-ARAP_08.05.2020_00h00	1.26948e-07	3.51646e-05	7.74008e-28	2.86383e-26	[4, 5, 6, 7, 8]	Group37	11.8644	7	[EGR1, MMP9, MYC, SIX1, TGFB1, VEGFA, YAP1]
GO:0007179	transforming growth factor beta receptor signaling pathway	GO_BiologicalProcess-EBI-UniProt-GOA-ACAP-ARAP_08.05.2020_00h00	9.03612e-09	2.65662e-06	7.74008e-28	2.86383e-26	[5, 6, 7, 8]	Group37	6.03015	12	[CDKN1C, CREB1, GDF5, JUN, RHOA, SIRT1, SMAD2, SMAD7, SPRED1, SPRY1, TGFB1, TP53]
GO:0010717	regulation of epithelial to mesenchymal transition	GO_BiologicalProcess-EBI-UniProt-GOA-ACAP-ARAP_08.05.2020_00h00	1.82032e-07	4.89666e-05	7.74008e-28	2.86383e-26	[4, 5, 6, 7, 8, 9]	Group37	8.69565	8	[COL1A1, EZH2, PTEN, SMAD2, SMAD7, SPRED1, SPRY1, TGFB1]
GO:0072073	kidney epithelium development	GO_BiologicalProcess-EBI-UniProt-GOA-ACAP-ARAP_08.05.2020_00h00	1.13601e-06	0.000269235	7.74008e-28	2.86383e-26	[5, 6, 7, 8]	Group37	5.6962	9	[BDNF, MYC, SIX1, SMAD2, SMAD7, SPRY1, TGFB1, VEGFA, YAP1]
GO:0017015	regulation of transforming growth factor beta receptor signaling pathway	GO_BiologicalProcess-EBI-UniProt-GOA-ACAP-ARAP_08.05.2020_00h00	2.1589e-06	0.000472799	7.74008e-28	2.86383e-26	[5, 6, 7, 8, 9]	Group37	6.29921	8	[CDKN1C, SIRT1, SMAD2, SMAD7, SPRED1, SPRY1, TGFB1, TP53]
GO:0006476	protein deacetylation	GO_BiologicalProcess-EBI-UniProt-GOA-ACAP-ARAP_08.05.2020_00h00	3.75981e-07	9.70031e-05	7.74008e-28	2.86383e-26	[7, 8]	Group37	7.92079	8	[CAMK2D, REST, SIRT1, SPRED1, SREBF1, TGFB1, TP53, VEGFA]
GO:0030225	macrophage differentiation	GO_BiologicalProcess-EBI-UniProt-GOA-ACAP-ARAP_08.05.2020_00h00	7.62595e-07	0.000186836	7.74008e-28	2.86383e-26	[6, 7, 8, 9, 10]	Group37	12.5	6	[CDC42, MMP9, RB1, SIRT1, TGFB1, VEGFA]
GO:0001657	ureteric bud development	GO_BiologicalProcess-EBI-UniProt-GOA-ACAP-ARAP_08.05.2020_00h00	7.25119e-07	0.000178379	7.74008e-28	2.86383e-26	[5, 6, 8, 9, 10, 11]	Group37	7.27273	8	[BDNF, MYC, SIX1, SMAD2, SMAD7, SPRY1, TGFB1, VEGFA]
GO:0009611	response to wounding	GO_BiologicalProcess-EBI-UniProt-GOA-ACAP-ARAP_08.05.2020_00h00	7.28017e-16	2.6791e-13	5.61833e-28	2.13497e-26	[3]	Group38	4.06504	30	[ALOX12, CCNA2, CCNB1, CDC42, CDKN1A, COL1A1, CRK, DHFR, EGFR, EPHB2, ERBB2, EZH2, HBEGF, JUN, KLF4, MAP2K4, MAPK1, MAX, MYC, NFE2L2, NTRK3, PTEN, RAF1, RHOA, SCARB1, SMAD2, TGFB1, USF1, VEGFA, YAP1]
GO:0031099	regeneration	GO_BiologicalProcess-EBI-UniProt-GOA-ACAP-ARAP_08.05.2020_00h00	2.6937e-10	8.6737e-08	5.61833e-28	2.13497e-26	[3]	Group38	6.30631	14	[CCNA2, CCNB1, CDKN1A, DHFR, EGFR, EZH2, JUN, KLF4, MYC, NTRK3, PRMT5, PTEN, TGFB1, YAP1]
GO:0033002	muscle cell proliferation	GO_BiologicalProcess-EBI-UniProt-GOA-ACAP-ARAP_08.05.2020_00h00	5.38495e-13	1.89012e-10	5.61833e-28	2.13497e-26	[3]	Group38	7.76699	16	[ALOX12, CCNB1, CDKN1A, DNMT1, EGFR, HBEGF, IRAK4, JUN, KLF4, MAPK1, MDM2, MMP9, MYC, PTEN, SIX1, YAP1]
GO:0050673	epithelial cell proliferation	GO_BiologicalProcess-EBI-UniProt-GOA-ACAP-ARAP_08.05.2020_00h00	1.02005e-13	3.62116e-11	5.61833e-28	2.13497e-26	[3]	Group38	5.09259	22	[AR, ARNT, CCL26, CDC42, CDK6, CDKN1C, EGFR, ERBB2, FBXW7, GDF5, JUN, MAPK1, MYC, PTEN, RB1, SCARB1, SIRT1, SIX1, SP1, TGFB1, VEGFA, YAP1]
GO:0051101	regulation of DNA binding	GO_BiologicalProcess-EBI-UniProt-GOA-ACAP-ARAP_08.05.2020_00h00	2.82497e-07	7.42967e-05	5.61833e-28	2.13497e-26	[4]	Group38	6.71642	9	[E2F1, FBXW7, HAND2, JUN, KLF4, MMP9, MYC, RB1, TGFB1]
GO:0097305	response to alcohol	GO_BiologicalProcess-EBI-UniProt-GOA-ACAP-ARAP_08.05.2020_00h00	1.63589e-06	0.000371346	5.61833e-28	2.13497e-26	[4]	Group38	4.15094	11	[AHR, CDH1, CDKN1A, GNRH1, KLF4, MYC, NTRK3, PTEN, RHOA, SMAD2, TGFB1]
GO:1901654	response to ketone	GO_BiologicalProcess-EBI-UniProt-GOA-ACAP-ARAP_08.05.2020_00h00	2.6937e-10	8.6737e-08	5.61833e-28	2.13497e-26	[4]	Group38	6.30631	14	[AHR, AR, CDKN1A, EGFR, FOXO1, GNRH1, KLF4, MYC, NTRK3, RELA, SIRT1, SREBF1, TGFB1, YAP1]
GO:0044843	cell cycle G1/S phase transition	GO_BiologicalProcess-EBI-UniProt-GOA-ACAP-ARAP_08.05.2020_00h00	3.25757e-16	1.2053e-13	5.61833e-28	2.13497e-26	[4, 5]	Group38	7.29167	21	[CCNA2, CCNB1, CDK6, CDKN1A, DHFR, E2F1, E2F3, E2F7, EGFR, EZH2, FBXW7, KLF4, LATS2, MAX, MCM10, MDM2, MYC, PTEN, RB1, SOX4, TP53]
GO:0048145	regulation of fibroblast proliferation	GO_BiologicalProcess-EBI-UniProt-GOA-ACAP-ARAP_08.05.2020_00h00	1.73824e-11	5.77096e-09	5.61833e-28	2.13497e-26	[4, 5]	Group38	12.3596	11	[CCNA2, CCNB1, CDK6, CDKN1A, CREB1, E2F1, EGFR, JUN, MYC, TGFB1, TP53]
GO:0050678	regulation of epithelial cell proliferation	GO_BiologicalProcess-EBI-UniProt-GOA-ACAP-ARAP_08.05.2020_00h00	4.81778e-13	1.69586e-10	5.61833e-28	2.13497e-26	[4, 5]	Group38	5.42005	20	[AR, ARNT, CCL26, CDC42, CDK6, CDKN1C, EGFR, ERBB2, FBXW7, GDF5, JUN, MYC, PTEN, RB1, SIRT1, SIX1, SP1, TGFB1, VEGFA, YAP1]
GO:0031100	animal organ regeneration	GO_BiologicalProcess-EBI-UniProt-GOA-ACAP-ARAP_08.05.2020_00h00	2.52559e-06	0.000548052	5.61833e-28	2.13497e-26	[4, 5, 6]	Group38	7.69231	7	[CCNA2, CDKN1A, EGFR, EZH2, MYC, PRMT5, TGFB1]
GO:0048146	positive regulation of fibroblast proliferation	GO_BiologicalProcess-EBI-UniProt-GOA-ACAP-ARAP_08.05.2020_00h00	1.3381e-10	4.37558e-08	5.61833e-28	2.13497e-26	[4, 5, 6]	Group38	15.7895	9	[CCNA2, CCNB1, CDK6, CDKN1A, E2F1, EGFR, JUN, MYC, TGFB1]
GO:0048732	gland development	GO_BiologicalProcess-EBI-UniProt-GOA-ACAP-ARAP_08.05.2020_00h00	2.61021e-12	8.95303e-10	5.61833e-28	2.13497e-26	[4, 5, 6]	Group38	4.33071	22	[AR, BCL2L11, CDC42, CDH1, CREB1, E2F7, EGFR, EZH2, FBXW7, HAND2, JUN, MAPK1, MYC, PRMT5, PTEN, RAF1, RELA, SIX1, SMAD2, TG, TGFB1, VEGFA]
GO:0050679	positive regulation of epithelial cell proliferation	GO_BiologicalProcess-EBI-UniProt-GOA-ACAP-ARAP_08.05.2020_00h00	2.14949e-09	6.59894e-07	5.61833e-28	2.13497e-26	[4, 5, 6]	Group38	6.01852	13	[AR, ARNT, CCL26, CDC42, EGFR, ERBB2, JUN, MYC, SIRT1, SP1, TGFB1, VEGFA, YAP1]
GO:0050680	negative regulation of epithelial cell proliferation	GO_BiologicalProcess-EBI-UniProt-GOA-ACAP-ARAP_08.05.2020_00h00	4.24266e-06	0.000882474	5.61833e-28	2.13497e-26	[4, 5, 6]	Group38	5.7554	8	[AR, CDK6, CDKN1C, FBXW7, GDF5, PTEN, RB1, TGFB1]
GO:1901655	cellular response to ketone	GO_BiologicalProcess-EBI-UniProt-GOA-ACAP-ARAP_08.05.2020_00h00	5.45721e-07	0.000138067	5.61833e-28	2.13497e-26	[5]	Group38	7.54717	8	[AHR, AR, EGFR, FOXO1, KLF4, MYC, SIRT1, TGFB1]
GO:0110110	positive regulation of animal organ morphogenesis	GO_BiologicalProcess-EBI-UniProt-GOA-ACAP-ARAP_08.05.2020_00h00	2.53629e-07	6.69581e-05	5.61833e-28	2.13497e-26	[3, 4, 5, 6, 7, 8]	Group38	8.33333	8	[AR, CDC42, HAND2, MYC, SIX1, SPRY1, TGFB1, VEGFA]
GO:0001889	liver development	GO_BiologicalProcess-EBI-UniProt-GOA-ACAP-ARAP_08.05.2020_00h00	2.08799e-06	0.000461446	5.61833e-28	2.13497e-26	[5, 6, 7]	Group38	5.29412	9	[E2F7, EGFR, EZH2, FBXW7, JUN, MYC, PRMT5, RELA, TGFB1]
GO:0042063	gliogenesis	GO_BiologicalProcess-EBI-UniProt-GOA-ACAP-ARAP_08.05.2020_00h00	4.10166e-10	1.30433e-07	5.61833e-28	2.13497e-26	[5, 6, 7]	Group38	5	16	[CDK6, CREB1, E2F1, EGFR, ERBB2, EZH2, MAPK1, MYC, NTRK3, PRMT5, PTEN, RELA, RHOA, SOX4, SOX6, TGFB1]
GO:0010001	glial cell differentiation	GO_BiologicalProcess-EBI-UniProt-GOA-ACAP-ARAP_08.05.2020_00h00	6.58509e-08	1.857e-05	5.61833e-28	2.13497e-26	[4, 6, 7, 8]	Group38	5.04202	12	[CDK6, EGFR, ERBB2, MAPK1, NTRK3, PRMT5, PTEN, RELA, RHOA, SOX4, SOX6, TGFB1]
GO:0097421	liver regeneration	GO_BiologicalProcess-EBI-UniProt-GOA-ACAP-ARAP_08.05.2020_00h00	2.90872e-06	0.000625376	5.61833e-28	2.13497e-26	[5, 6, 7, 8]	Group38	14.7059	5	[EGFR, EZH2, MYC, PRMT5, TGFB1]
GO:1902105	regulation of leukocyte differentiation	GO_BiologicalProcess-EBI-UniProt-GOA-ACAP-ARAP_08.05.2020_00h00	6.19281e-07	0.000156059	5.61833e-28	2.13497e-26	[4, 5, 6, 7, 8, 9]	Group38	4.09556	12	[CAMK4, CDK6, CREB1, ERBB2, FBXW7, JUN, MYC, RB1, RHOA, SMAD7, SOX4, TGFB1]
GO:0002573	myeloid leukocyte differentiation	GO_BiologicalProcess-EBI-UniProt-GOA-ACAP-ARAP_08.05.2020_00h00	3.05985e-08	8.78177e-06	5.61833e-28	2.13497e-26	[5, 6, 7, 8, 9]	Group38	5.40541	12	[CAMK4, CDC42, CDK6, CREB1, FBXW7, JUN, MMP9, MYC, RB1, SIRT1, TGFB1, VEGFA]
GO:0002761	regulation of myeloid leukocyte differentiation	GO_BiologicalProcess-EBI-UniProt-GOA-ACAP-ARAP_08.05.2020_00h00	1.91558e-06	0.000427174	5.61833e-28	2.13497e-26	[5, 6, 7, 8, 9, 10]	Group38	6.4	8	[CAMK4, CDK6, CREB1, FBXW7, JUN, MYC, RB1, TGFB1]
GO:0014013	regulation of gliogenesis	GO_BiologicalProcess-EBI-UniProt-GOA-ACAP-ARAP_08.05.2020_00h00	3.05261e-06	0.000653258	5.61833e-28	2.13497e-26	[6, 7, 8, 9]	Group38	6.01504	8	[CREB1, E2F1, EZH2, MYC, NTRK3, PRMT5, RELA, TGFB1]
GO:0030225	macrophage differentiation	GO_BiologicalProcess-EBI-UniProt-GOA-ACAP-ARAP_08.05.2020_00h00	7.62595e-07	0.000186836	5.61833e-28	2.13497e-26	[6, 7, 8, 9, 10]	Group38	12.5	6	[CDC42, MMP9, RB1, SIRT1, TGFB1, VEGFA]
GO:0006979	response to oxidative stress	GO_BiologicalProcess-EBI-UniProt-GOA-ACAP-ARAP_08.05.2020_00h00	1.31071e-14	4.74476e-12	2.23982e-26	8.06335e-25	[3]	Group39	4.93827	24	[ARNT, ATF4, ATP2A2, CCNA2, COL1A1, CRK, DHFR, EGFR, EPAS1, EZH2, FBXW7, FOXO1, JUN, KLF4, MAPK1, MDM2, MMP9, NFE2L2, RELA, REST, SIRT1, SLC8A1, SP1, TP53]
GO:0009410	response to xenobiotic stimulus	GO_BiologicalProcess-EBI-UniProt-GOA-ACAP-ARAP_08.05.2020_00h00	2.33194e-07	6.17965e-05	2.23982e-26	8.06335e-25	[3]	Group39	4.04984	13	[AHR, ARNT, CCNA2, CYP2B6, E2F1, EGFR, EGR1, FOXO1, MDM2, RB1, RELA, SLC8A1, TGFB1]
GO:0009636	response to toxic substance	GO_BiologicalProcess-EBI-UniProt-GOA-ACAP-ARAP_08.05.2020_00h00	1.66576e-13	5.89677e-11	2.23982e-26	8.06335e-25	[3]	Group39	4.15973	25	[AHR, ATF4, CCNB1, CDH1, CDKN1A, COL1A1, CREB1, CRK, DHFR, EGR1, EZH2, FOXO1, GNRH1, JUN, KLF4, MAPK1, MDM2, MYC, NFE2L2, NTRK3, PTEN, RELA, RHOA, SIRT1, SLC8A1]
GO:0010035	response to inorganic substance	GO_BiologicalProcess-EBI-UniProt-GOA-ACAP-ARAP_08.05.2020_00h00	5.03141e-14	1.79621e-11	2.23982e-26	8.06335e-25	[3]	Group39	4.16	26	[AQP3, ATF4, CAMK2D, CCNA2, CCNB1, CDH1, COL1A1, CREB1, CRK, DHFR, EGFR, EZH2, FOXO1, GNRH1, JUN, KLF4, MAPK1, MDM2, MMP9, MYC, NFE2L2, PTEN, RELA, SIRT1, SLC8A1, STIM1]
GO:0046677	response to antibiotic	GO_BiologicalProcess-EBI-UniProt-GOA-ACAP-ARAP_08.05.2020_00h00	4.5813e-13	1.6172e-10	2.23982e-26	8.06335e-25	[3]	Group39	5.43478	20	[AHR, COL1A1, CRK, EGR1, EZH2, FOXO1, GNRH1, JUN, KLF4, MDM2, MYC, NFE2L2, NTRK3, PTEN, RELA, RHOA, SIRT1, SLC8A1, SLC9A1, TP53]
GO:0071214	cellular response to abiotic stimulus	GO_BiologicalProcess-EBI-UniProt-GOA-ACAP-ARAP_08.05.2020_00h00	6.1724e-10	1.95048e-07	2.23982e-26	8.06335e-25	[3, 4]	Group39	4.47368	17	[ATF4, ATR, CDKN1A, COL1A1, EGFR, EGR1, MAP2K4, MDM2, MYC, PTEN, REST, SIRT1, SLC2A1, SLC9A1, TGFB1, TP53, YAP1]
GO:0000302	response to reactive oxygen species	GO_BiologicalProcess-EBI-UniProt-GOA-ACAP-ARAP_08.05.2020_00h00	1.10679e-11	3.71882e-09	2.23982e-26	8.06335e-25	[4]	Group39	6.3745	16	[CCNA2, COL1A1, CRK, DHFR, EGFR, EZH2, FOXO1, JUN, KLF4, MAPK1, MDM2, MMP9, NFE2L2, RELA, SIRT1, SLC8A1]
GO:0031667	response to nutrient levels	GO_BiologicalProcess-EBI-UniProt-GOA-ACAP-ARAP_08.05.2020_00h00	3.2055e-12	1.09307e-09	2.23982e-26	8.06335e-25	[4]	Group39	4.04218	23	[AQP3, ATF4, CDKN1A, COL1A1, CREB1, DSC2, EGFR, FOXO1, JUN, MAPK1, MAX, MDM2, NFE2L2, PTEN, RELA, SIRT1, SLC2A1, SLC8A1, SREBF1, SREBF2, TGFB1, TP53, USF1]
GO:0035690	cellular response to drug	GO_BiologicalProcess-EBI-UniProt-GOA-ACAP-ARAP_08.05.2020_00h00	7.79687e-13	2.7289e-10	2.23982e-26	8.06335e-25	[4]	Group39	4.60251	22	[AHR, ATF4, CCNA2, CDH1, CRK, EGFR, EGR1, EZH2, FOXO1, KLF4, MAPK1, MDM2, MYC, NFE2L2, PRMT5, PTEN, RELA, REST, SIRT1, SLC8A1, TGFB1, TP53]
GO:0062197	cellular response to chemical stress	GO_BiologicalProcess-EBI-UniProt-GOA-ACAP-ARAP_08.05.2020_00h00	9.03941e-16	3.31746e-13	2.23982e-26	8.06335e-25	[4]	Group39	5.95855	23	[ARNT, ATF4, ATP2A2, CCNA2, CRK, DHFR, EGFR, EPAS1, EZH2, FBXW7, FOXO1, JUN, KLF4, MAPK1, MDM2, MMP9, MYC, NFE2L2, RELA, REST, SIRT1, SLC2A1, TP53]
GO:0071236	cellular response to antibiotic	GO_BiologicalProcess-EBI-UniProt-GOA-ACAP-ARAP_08.05.2020_00h00	7.6617e-11	2.51304e-08	2.23982e-26	8.06335e-25	[4]	Group39	7.87879	13	[AHR, EGR1, EZH2, FOXO1, KLF4, MDM2, MYC, NFE2L2, PTEN, RELA, SIRT1, SLC9A1, TP53]
GO:0071241	cellular response to inorganic substance	GO_BiologicalProcess-EBI-UniProt-GOA-ACAP-ARAP_08.05.2020_00h00	8.07312e-09	2.38964e-06	2.23982e-26	8.06335e-25	[4]	Group39	5.39419	13	[ATF4, CAMK2D, CCNA2, CCNB1, CDH1, CREB1, CRK, EGFR, FOXO1, JUN, MAPK1, MMP9, NFE2L2]
GO:0071453	cellular response to oxygen levels	GO_BiologicalProcess-EBI-UniProt-GOA-ACAP-ARAP_08.05.2020_00h00	1.94559e-15	7.08194e-13	2.23982e-26	8.06335e-25	[4]	Group39	7.94979	19	[AQP3, ARNT, ATF4, CCNA2, CCNB1, CPEB1, E2F1, EGR1, EPAS1, FOXO1, MDM2, MYC, NFE2L2, PTEN, SIRT1, SLC8A1, SLC9A1, TP53, VEGFA]
GO:0097305	response to alcohol	GO_BiologicalProcess-EBI-UniProt-GOA-ACAP-ARAP_08.05.2020_00h00	1.63589e-06	0.000371346	2.23982e-26	8.06335e-25	[4]	Group39	4.15094	11	[AHR, CDH1, CDKN1A, GNRH1, KLF4, MYC, NTRK3, PTEN, RHOA, SMAD2, TGFB1]
GO:0032870	cellular response to hormone stimulus	GO_BiologicalProcess-EBI-UniProt-GOA-ACAP-ARAP_08.05.2020_00h00	2.83244e-16	1.05367e-13	2.23982e-26	8.06335e-25	[4, 5]	Group39	4.02597	31	[AR, BCL2L11, CCNA2, CPEB1, CREB1, CRK, EGFR, FOXO1, IGF1R, JUN, KAT2B, LATS2, MAX, MDM2, MYC, MZB1, NFE2L2, PIK3R3, PTEN, RB1, RELA, REST, RHOA, SIRT1, SIX1, SLC9A1, SP1, SREBF1, TGFB1, USF1, YAP1]
GO:0034599	cellular response to oxidative stress	GO_BiologicalProcess-EBI-UniProt-GOA-ACAP-ARAP_08.05.2020_00h00	3.69081e-15	1.33976e-12	2.23982e-26	8.06335e-25	[4, 5]	Group39	6.46154	21	[ARNT, ATF4, ATP2A2, CCNA2, CRK, DHFR, EGFR, EPAS1, EZH2, FBXW7, FOXO1, JUN, KLF4, MAPK1, MDM2, MMP9, NFE2L2, RELA, REST, SIRT1, TP53]
GO:0042542	response to hydrogen peroxide	GO_BiologicalProcess-EBI-UniProt-GOA-ACAP-ARAP_08.05.2020_00h00	8.14217e-09	2.40194e-06	2.23982e-26	8.06335e-25	[4, 5]	Group39	7.00637	11	[COL1A1, CRK, EZH2, FOXO1, JUN, KLF4, MDM2, NFE2L2, RELA, SIRT1, SLC8A1]
GO:0071417	cellular response to organonitrogen compound	GO_BiologicalProcess-EBI-UniProt-GOA-ACAP-ARAP_08.05.2020_00h00	2.15196e-22	8.24201e-20	2.23982e-26	8.06335e-25	[4, 5]	Group39	5.12091	36	[AHR, ATF4, BCL2L11, CCNA2, CDH1, COL1A1, CPEB1, CREB1, CRK, DNMT1, EGFR, EGR1, EZH2, FOXO1, IGF1R, KAT2B, KLF4, MAPK1, MAX, MDM2, MYC, MZB1, NFE2L2, PIK3R3, PRMT5, PTEN, RELA, SIRT1, SIX1, SLC8A1, SLC9A1, SP1, SREBF1, TGFB1, TP53, USF1]
GO:1901652	response to peptide	GO_BiologicalProcess-EBI-UniProt-GOA-ACAP-ARAP_08.05.2020_00h00	5.00529e-19	1.887e-16	2.23982e-26	8.06335e-25	[4, 5]	Group39	5.30035	30	[BCL2L11, CCNA2, COL1A1, CPEB1, CREB1, CRK, EGR1, FOXO1, GNRH1, IGF1R, KAT2B, KLF4, MAX, MDM2, MMP9, MYC, MZB1, NFE2L2, PIK3R3, PTEN, RELA, SIRT1, SLC2A1, SLC9A1, SP1, SREBF1, TGFB1, TNFSF10, TP53, USF1]
GO:0043434	response to peptide hormone	GO_BiologicalProcess-EBI-UniProt-GOA-ACAP-ARAP_08.05.2020_00h00	9.97378e-17	3.72022e-14	2.23982e-26	8.06335e-25	[4, 5, 6]	Group39	5.40541	26	[CCNA2, COL1A1, CPEB1, CREB1, CRK, EGR1, FOXO1, GNRH1, IGF1R, KAT2B, MAX, MDM2, MYC, MZB1, NFE2L2, PIK3R3, PTEN, RELA, SIRT1, SLC2A1, SLC9A1, SP1, SREBF1, TGFB1, TNFSF10, USF1]
GO:0071248	cellular response to metal ion	GO_BiologicalProcess-EBI-UniProt-GOA-ACAP-ARAP_08.05.2020_00h00	1.45395e-06	0.00033877	2.23982e-26	8.06335e-25	[5]	Group39	4.7619	10	[ATF4, CAMK2D, CCNB1, CDH1, CREB1, EGFR, JUN, MAPK1, MMP9, NFE2L2]
GO:1901655	cellular response to ketone	GO_BiologicalProcess-EBI-UniProt-GOA-ACAP-ARAP_08.05.2020_00h00	5.45721e-07	0.000138067	2.23982e-26	8.06335e-25	[5]	Group39	7.54717	8	[AHR, AR, EGFR, FOXO1, KLF4, MYC, SIRT1, TGFB1]
GO:0030335	positive regulation of cell migration	GO_BiologicalProcess-EBI-UniProt-GOA-ACAP-ARAP_08.05.2020_00h00	3.0096e-14	1.08045e-11	2.23982e-26	8.06335e-25	[4, 5, 6, 7]	Group39	4.48833	25	[AGO2, ALOX12, CCL26, CCNA2, COL1A1, CRK, EGFR, HBEGF, IGF1R, JUN, MAPK1, MDM2, MMP9, MYC, NFE2L2, NTRK3, PIK3R3, RHOA, SCARB1, SEMA4C, SIRT1, SLC8A1, SP1, TGFB1, VEGFA]
GO:0034614	cellular response to reactive oxygen species	GO_BiologicalProcess-EBI-UniProt-GOA-ACAP-ARAP_08.05.2020_00h00	1.51425e-11	5.04247e-09	2.23982e-26	8.06335e-25	[5, 6]	Group39	7.82123	14	[CCNA2, CRK, DHFR, EGFR, EZH2, FOXO1, JUN, KLF4, MAPK1, MDM2, MMP9, NFE2L2, RELA, SIRT1]
GO:1901653	cellular response to peptide	GO_BiologicalProcess-EBI-UniProt-GOA-ACAP-ARAP_08.05.2020_00h00	4.10198e-16	1.51363e-13	2.23982e-26	8.06335e-25	[5, 6]	Group39	5.76923	24	[BCL2L11, CCNA2, CPEB1, CREB1, CRK, FOXO1, IGF1R, KAT2B, KLF4, MAX, MDM2, MYC, MZB1, NFE2L2, PIK3R3, PTEN, RELA, SIRT1, SLC9A1, SP1, SREBF1, TGFB1, TP53, USF1]
GO:0032868	response to insulin	GO_BiologicalProcess-EBI-UniProt-GOA-ACAP-ARAP_08.05.2020_00h00	2.35181e-12	8.09024e-10	2.23982e-26	8.06335e-25	[5, 6, 7]	Group39	5.82524	18	[CPEB1, EGR1, FOXO1, IGF1R, KAT2B, MAX, MYC, MZB1, PIK3R3, PTEN, RELA, SIRT1, SLC2A1, SLC9A1, SP1, SREBF1, TNFSF10, USF1]
GO:0071375	cellular response to peptide hormone stimulus	GO_BiologicalProcess-EBI-UniProt-GOA-ACAP-ARAP_08.05.2020_00h00	1.79758e-14	6.47129e-12	2.23982e-26	8.06335e-25	[5, 6, 7]	Group39	5.96591	21	[CCNA2, CPEB1, CREB1, CRK, FOXO1, IGF1R, KAT2B, MAX, MDM2, MYC, MZB1, NFE2L2, PIK3R3, PTEN, RELA, SIRT1, SLC9A1, SP1, SREBF1, TGFB1, USF1]
GO:0032869	cellular response to insulin stimulus	GO_BiologicalProcess-EBI-UniProt-GOA-ACAP-ARAP_08.05.2020_00h00	8.81535e-10	2.77684e-07	2.23982e-26	8.06335e-25	[6, 7, 8]	Group39	5.76132	14	[CPEB1, FOXO1, IGF1R, KAT2B, MYC, MZB1, PIK3R3, PTEN, RELA, SIRT1, SLC9A1, SP1, SREBF1, USF1]
GO:0031099	regeneration	GO_BiologicalProcess-EBI-UniProt-GOA-ACAP-ARAP_08.05.2020_00h00	2.6937e-10	8.6737e-08	4.45996e-26	1.56099e-24	[3]	Group40	6.30631	14	[CCNA2, CCNB1, CDKN1A, DHFR, EGFR, EZH2, JUN, KLF4, MYC, NTRK3, PRMT5, PTEN, TGFB1, YAP1]
GO:0070482	response to oxygen levels	GO_BiologicalProcess-EBI-UniProt-GOA-ACAP-ARAP_08.05.2020_00h00	1.53397e-20	5.84442e-18	4.45996e-26	1.56099e-24	[3]	Group40	6.74699	28	[AQP3, ARNT, ATF4, CCNA2, CCNB1, CDKN1A, COL1A1, CPEB1, CREB1, E2F1, EGR1, EPAS1, FOXO1, MDM2, MYC, NFE2L2, PTEN, RAF1, REST, RHOA, SIRT1, SLC2A1, SLC8A1, SLC9A1, TGFB1, TP53, USF1, VEGFA]
GO:0071496	cellular response to external stimulus	GO_BiologicalProcess-EBI-UniProt-GOA-ACAP-ARAP_08.05.2020_00h00	4.31133e-14	1.54346e-11	4.45996e-26	1.56099e-24	[3]	Group40	5.70652	21	[AQP3, ATF4, CDKN1A, COL1A1, DSC2, EGFR, FOXO1, JUN, MAP2K4, MAPK1, MAX, MDM2, NFE2L2, SIRT1, SLC2A1, SLC9A1, SREBF1, SREBF2, TGFB1, TP53, USF1]
GO:0071214	cellular response to abiotic stimulus	GO_BiologicalProcess-EBI-UniProt-GOA-ACAP-ARAP_08.05.2020_00h00	6.1724e-10	1.95048e-07	4.45996e-26	1.56099e-24	[3, 4]	Group40	4.47368	17	[ATF4, ATR, CDKN1A, COL1A1, EGFR, EGR1, MAP2K4, MDM2, MYC, PTEN, REST, SIRT1, SLC2A1, SLC9A1, TGFB1, TP53, YAP1]
GO:0010212	response to ionizing radiation	GO_BiologicalProcess-EBI-UniProt-GOA-ACAP-ARAP_08.05.2020_00h00	1.63023e-06	0.000371692	4.45996e-26	1.56099e-24	[4]	Group40	5.45455	9	[ATR, CDKN1A, EGR1, MDM2, MYC, SIRT1, TGFB1, TP53, YAP1]
GO:0031667	response to nutrient levels	GO_BiologicalProcess-EBI-UniProt-GOA-ACAP-ARAP_08.05.2020_00h00	3.2055e-12	1.09307e-09	4.45996e-26	1.56099e-24	[4]	Group40	4.04218	23	[AQP3, ATF4, CDKN1A, COL1A1, CREB1, DSC2, EGFR, FOXO1, JUN, MAPK1, MAX, MDM2, NFE2L2, PTEN, RELA, SIRT1, SLC2A1, SLC8A1, SREBF1, SREBF2, TGFB1, TP53, USF1]
GO:0035690	cellular response to drug	GO_BiologicalProcess-EBI-UniProt-GOA-ACAP-ARAP_08.05.2020_00h00	7.79687e-13	2.7289e-10	4.45996e-26	1.56099e-24	[4]	Group40	4.60251	22	[AHR, ATF4, CCNA2, CDH1, CRK, EGFR, EGR1, EZH2, FOXO1, KLF4, MAPK1, MDM2, MYC, NFE2L2, PRMT5, PTEN, RELA, REST, SIRT1, SLC8A1, TGFB1, TP53]
GO:0036293	response to decreased oxygen levels	GO_BiologicalProcess-EBI-UniProt-GOA-ACAP-ARAP_08.05.2020_00h00	6.75321e-18	2.53921e-15	4.45996e-26	1.56099e-24	[4]	Group40	6.4433	25	[AQP3, ARNT, ATF4, CCNA2, CCNB1, CPEB1, CREB1, E2F1, EGR1, EPAS1, MDM2, MYC, NFE2L2, PTEN, RAF1, REST, RHOA, SIRT1, SLC2A1, SLC8A1, SLC9A1, TGFB1, TP53, USF1, VEGFA]
GO:0000075	cell cycle checkpoint	GO_BiologicalProcess-EBI-UniProt-GOA-ACAP-ARAP_08.05.2020_00h00	3.98677e-06	0.000837222	4.45996e-26	1.56099e-24	[2, 4, 5, 6]	Group40	4.25532	10	[ATR, CCNB1, CDKN1A, E2F1, E2F7, MDM2, RB1, SOX4, TGFB1, TP53]
GO:0044843	cell cycle G1/S phase transition	GO_BiologicalProcess-EBI-UniProt-GOA-ACAP-ARAP_08.05.2020_00h00	3.25757e-16	1.2053e-13	4.45996e-26	1.56099e-24	[4, 5]	Group40	7.29167	21	[CCNA2, CCNB1, CDK6, CDKN1A, DHFR, E2F1, E2F3, E2F7, EGFR, EZH2, FBXW7, KLF4, LATS2, MAX, MCM10, MDM2, MYC, PTEN, RB1, SOX4, TP53]
GO:0048145	regulation of fibroblast proliferation	GO_BiologicalProcess-EBI-UniProt-GOA-ACAP-ARAP_08.05.2020_00h00	1.73824e-11	5.77096e-09	4.45996e-26	1.56099e-24	[4, 5]	Group40	12.3596	11	[CCNA2, CCNB1, CDK6, CDKN1A, CREB1, E2F1, EGFR, JUN, MYC, TGFB1, TP53]
GO:0071478	cellular response to radiation	GO_BiologicalProcess-EBI-UniProt-GOA-ACAP-ARAP_08.05.2020_00h00	1.79825e-06	0.000402807	4.45996e-26	1.56099e-24	[4, 5]	Group40	4.65116	10	[ATF4, ATR, CDKN1A, EGR1, MDM2, MYC, SIRT1, TGFB1, TP53, YAP1]
GO:0090068	positive regulation of cell cycle process	GO_BiologicalProcess-EBI-UniProt-GOA-ACAP-ARAP_08.05.2020_00h00	1.1547e-07	3.21007e-05	4.45996e-26	1.56099e-24	[3, 4, 5, 6]	Group40	4.30464	13	[CCNB1, CDC42, CDKN1A, E2F1, E2F7, EGFR, EZH2, MDM2, RB1, RHOA, SOX4, TGFB1, TP53]
GO:0007507	heart development	GO_BiologicalProcess-EBI-UniProt-GOA-ACAP-ARAP_08.05.2020_00h00	4.61846e-20	1.75501e-17	4.45996e-26	1.56099e-24	[4, 5, 6]	Group40	5.20325	32	[CCNA2, CCNB1, CDC42, CDKN1A, CREB1, EGFR, ERBB2, HAND2, JUN, KAT2B, MAP2K4, MAPK1, MDM2, NTRK3, PTEN, RAF1, RB1, REST, SIX1, SLC8A1, SLC9A1, SMAD2, SMAD7, SOX4, SOX6, SPRED1, SPRY1, TAZ, TGFB1, TP53, VEGFA, YAP1]
GO:0009411	response to UV	GO_BiologicalProcess-EBI-UniProt-GOA-ACAP-ARAP_08.05.2020_00h00	8.76572e-08	2.46317e-05	4.45996e-26	1.56099e-24	[5]	Group40	6.45161	10	[ATF4, ATR, CDKN1A, EGFR, MDM2, MYC, RELA, SIRT1, TP53, USF1]
GO:0010332	response to gamma radiation	GO_BiologicalProcess-EBI-UniProt-GOA-ACAP-ARAP_08.05.2020_00h00	1.80008e-07	4.86021e-05	4.45996e-26	1.56099e-24	[5]	Group40	11.2903	7	[ATR, CDKN1A, EGR1, MDM2, MYC, TP53, YAP1]
GO:0031100	animal organ regeneration	GO_BiologicalProcess-EBI-UniProt-GOA-ACAP-ARAP_08.05.2020_00h00	2.52559e-06	0.000548052	4.45996e-26	1.56099e-24	[4, 5, 6]	Group40	7.69231	7	[CCNA2, CDKN1A, EGFR, EZH2, MYC, PRMT5, TGFB1]
GO:0045930	negative regulation of mitotic cell cycle	GO_BiologicalProcess-EBI-UniProt-GOA-ACAP-ARAP_08.05.2020_00h00	5.50173e-09	1.65602e-06	4.45996e-26	1.56099e-24	[4, 5, 6]	Group40	4.54545	15	[CCNB1, CDK6, CDKN1A, CDKN1C, E2F1, E2F7, EGFR, EZH2, KLF4, MDM2, PTEN, RB1, SOX4, TGFB1, TP53]
GO:0048146	positive regulation of fibroblast proliferation	GO_BiologicalProcess-EBI-UniProt-GOA-ACAP-ARAP_08.05.2020_00h00	1.3381e-10	4.37558e-08	4.45996e-26	1.56099e-24	[4, 5, 6]	Group40	15.7895	9	[CCNA2, CCNB1, CDK6, CDKN1A, E2F1, EGFR, JUN, MYC, TGFB1]
GO:0051348	negative regulation of transferase activity	GO_BiologicalProcess-EBI-UniProt-GOA-ACAP-ARAP_08.05.2020_00h00	1.66923e-10	5.44168e-08	4.45996e-26	1.56099e-24	[5]	Group40	5.31561	16	[CDKN1A, CDKN1C, DUSP4, EPHB2, IGF1R, KAT2B, LATS2, PTEN, RB1, RGS3, SIRT1, SLC8A1, SMAD7, SPRED1, SPRY1, TP53]
GO:0072331	signal transduction by p53 class mediator	GO_BiologicalProcess-EBI-UniProt-GOA-ACAP-ARAP_08.05.2020_00h00	6.19281e-07	0.000156059	4.45996e-26	1.56099e-24	[4, 5, 6]	Group40	4.09556	12	[ATR, CCNB1, CDKN1A, E2F1, E2F2, E2F7, MDM2, PRMT5, SIRT1, SOX4, SPRED1, TP53]
GO:0000082	G1/S transition of mitotic cell cycle	GO_BiologicalProcess-EBI-UniProt-GOA-ACAP-ARAP_08.05.2020_00h00	1.48497e-14	5.36075e-12	4.45996e-26	1.56099e-24	[5, 6]	Group40	7.11611	19	[CCNB1, CDK6, CDKN1A, DHFR, E2F1, E2F3, E2F7, EGFR, EZH2, KLF4, LATS2, MAX, MCM10, MDM2, MYC, PTEN, RB1, SOX4, TP53]
GO:0030330	DNA damage response, signal transduction by p53 class mediator	GO_BiologicalProcess-EBI-UniProt-GOA-ACAP-ARAP_08.05.2020_00h00	5.89488e-09	1.76846e-06	4.45996e-26	1.56099e-24	[5, 6, 7]	Group40	8.54701	10	[ATR, CCNB1, CDKN1A, E2F1, E2F7, MDM2, SIRT1, SOX4, SPRED1, TP53]
GO:0045936	negative regulation of phosphate metabolic process	GO_BiologicalProcess-EBI-UniProt-GOA-ACAP-ARAP_08.05.2020_00h00	1.17592e-12	4.09219e-10	4.45996e-26	1.56099e-24	[5, 6, 7]	Group40	4.01338	24	[CCNB1, CDKN1A, CDKN1C, DUSP4, EPHB2, FOXO1, IGF1R, JUN, KAT2B, KLF4, LATS2, MYC, NTRK3, PTEN, RB1, RGS3, RHOA, SIRT1, SLC8A1, SMAD7, SPRED1, SPRY1, TGFB1, TP53]
GO:0071158	positive regulation of cell cycle arrest	GO_BiologicalProcess-EBI-UniProt-GOA-ACAP-ARAP_08.05.2020_00h00	1.28522e-07	3.54721e-05	4.45996e-26	1.56099e-24	[4, 5, 6, 7, 8]	Group40	9.09091	8	[CCNB1, CDKN1A, E2F1, E2F7, MDM2, SOX4, TGFB1, TP53]
GO:0090183	regulation of kidney development	GO_BiologicalProcess-EBI-UniProt-GOA-ACAP-ARAP_08.05.2020_00h00	1.26948e-07	3.51646e-05	4.45996e-26	1.56099e-24	[4, 5, 6, 7, 8]	Group40	11.8644	7	[EGR1, MMP9, MYC, SIX1, TGFB1, VEGFA, YAP1]
GO:1902806	regulation of cell cycle G1/S phase transition	GO_BiologicalProcess-EBI-UniProt-GOA-ACAP-ARAP_08.05.2020_00h00	1.40359e-11	4.68798e-09	4.45996e-26	1.56099e-24	[5, 6, 7]	Group40	7.86517	14	[CCNB1, CDK6, CDKN1A, E2F1, E2F7, EGFR, EZH2, FBXW7, KLF4, MDM2, PTEN, RB1, SOX4, TP53]
GO:2001252	positive regulation of chromosome organization	GO_BiologicalProcess-EBI-UniProt-GOA-ACAP-ARAP_08.05.2020_00h00	8.51686e-07	0.00020696	4.45996e-26	1.56099e-24	[5, 6, 7]	Group40	5.05051	10	[ATR, CCNB1, DNMT1, MAPK1, RB1, SIRT1, SREBF1, TGFB1, TP53, VEGFA]
GO:0007179	transforming growth factor beta receptor signaling pathway	GO_BiologicalProcess-EBI-UniProt-GOA-ACAP-ARAP_08.05.2020_00h00	9.03612e-09	2.65662e-06	4.45996e-26	1.56099e-24	[5, 6, 7, 8]	Group40	6.03015	12	[CDKN1C, CREB1, GDF5, JUN, RHOA, SIRT1, SMAD2, SMAD7, SPRED1, SPRY1, TGFB1, TP53]
GO:0034644	cellular response to UV	GO_BiologicalProcess-EBI-UniProt-GOA-ACAP-ARAP_08.05.2020_00h00	2.71858e-06	0.000587214	4.45996e-26	1.56099e-24	[6, 7]	Group40	7.6087	7	[ATF4, ATR, CDKN1A, MDM2, MYC, SIRT1, TP53]
GO:0017015	regulation of transforming growth factor beta receptor signaling pathway	GO_BiologicalProcess-EBI-UniProt-GOA-ACAP-ARAP_08.05.2020_00h00	2.1589e-06	0.000472799	4.45996e-26	1.56099e-24	[5, 6, 7, 8, 9]	Group40	6.29921	8	[CDKN1C, SIRT1, SMAD2, SMAD7, SPRED1, SPRY1, TGFB1, TP53]
GO:0002761	regulation of myeloid leukocyte differentiation	GO_BiologicalProcess-EBI-UniProt-GOA-ACAP-ARAP_08.05.2020_00h00	1.91558e-06	0.000427174	4.45996e-26	1.56099e-24	[5, 6, 7, 8, 9, 10]	Group40	6.4	8	[CAMK4, CDK6, CREB1, FBXW7, JUN, MYC, RB1, TGFB1]
GO:0004693	cyclin-dependent protein serine/threonine kinase activity	GO_BiologicalProcess-EBI-UniProt-GOA-ACAP-ARAP_08.05.2020_00h00	1.90879e-07	5.11555e-05	4.45996e-26	1.56099e-24	[5, 6, 9, 10]	Group40	7.03125	9	[CCNA2, CCNB1, CDK6, CDKN1A, CDKN1C, EGFR, KAT2B, LATS2, PTEN]
GO:0000079	regulation of cyclin-dependent protein serine/threonine kinase activity	GO_BiologicalProcess-EBI-UniProt-GOA-ACAP-ARAP_08.05.2020_00h00	4.37457e-07	0.000111989	4.45996e-26	1.56099e-24	[5, 6, 7, 8, 9, 10, 11]	Group40	7.76699	8	[CCNA2, CCNB1, CDKN1A, CDKN1C, EGFR, KAT2B, LATS2, PTEN]
GO:0006352	DNA-templated transcription, initiation	GO_BiologicalProcess-EBI-UniProt-GOA-ACAP-ARAP_08.05.2020_00h00	3.70824e-08	1.04943e-05	4.45996e-26	1.56099e-24	[6, 7, 8, 9, 10]	Group40	4.74453	13	[AR, CCNB1, CDKN1A, CREB1, E2F2, E2F3, JUN, KAT2B, MYC, PTEN, TEAD1, TP53, YAP1]
GO:0043409	negative regulation of MAPK cascade	GO_BiologicalProcess-EBI-UniProt-GOA-ACAP-ARAP_08.05.2020_00h00	3.03498e-07	7.95164e-05	4.45996e-26	1.56099e-24	[5, 6, 7, 8, 9, 10, 11]	Group40	5.64972	10	[DUSP4, EPHB2, FOXO1, IGF1R, KLF4, MYC, PTEN, RGS3, SPRED1, SPRY1]
GO:0045736	negative regulation of cyclin-dependent protein serine/threonine kinase activity	GO_BiologicalProcess-EBI-UniProt-GOA-ACAP-ARAP_08.05.2020_00h00	1.52179e-06	0.000350012	4.45996e-26	1.56099e-24	[4, 5, 6, 7, 8, 9, 10, 11, 12]	Group40	16.6667	5	[CDKN1A, CDKN1C, KAT2B, LATS2, PTEN]
GO:0006469	negative regulation of protein kinase activity	GO_BiologicalProcess-EBI-UniProt-GOA-ACAP-ARAP_08.05.2020_00h00	9.8091e-10	3.08006e-07	4.45996e-26	1.56099e-24	[7, 8, 9, 10]	Group40	5.71429	14	[CDKN1A, CDKN1C, DUSP4, EPHB2, IGF1R, KAT2B, LATS2, PTEN, RB1, RGS3, SIRT1, SLC8A1, SPRED1, SPRY1]
GO:0043405	regulation of MAP kinase activity	GO_BiologicalProcess-EBI-UniProt-GOA-ACAP-ARAP_08.05.2020_00h00	2.86443e-09	8.67922e-07	4.45996e-26	1.56099e-24	[6, 7, 8, 9, 10, 11]	Group40	4.37158	16	[CRK, DUSP4, EGFR, EPHB2, ERBB2, EZH2, IGF1R, MAP2K4, MAPK1, NTRK3, RAF1, RGS3, SPRED1, SPRY1, TGFB1, VEGFA]
GO:0070372	regulation of ERK1 and ERK2 cascade	GO_BiologicalProcess-EBI-UniProt-GOA-ACAP-ARAP_08.05.2020_00h00	2.2545e-09	6.87622e-07	4.45996e-26	1.56099e-24	[6, 7, 8, 9, 10, 11]	Group40	4.85437	15	[CCL26, CCNA2, DUSP4, EGFR, EPHB2, ERBB2, FBXW7, HAND2, JUN, KLF4, PRMT5, PTEN, SPRED1, SPRY1, TGFB1]
GO:0071900	regulation of protein serine/threonine kinase activity	GO_BiologicalProcess-EBI-UniProt-GOA-ACAP-ARAP_08.05.2020_00h00	2.97951e-16	1.1054e-13	4.45996e-26	1.56099e-24	[7, 8, 9, 10]	Group40	4.88246	27	[CCNA2, CCNB1, CDKN1A, CDKN1C, CRK, DUSP4, EGFR, EPHB2, ERBB2, EZH2, IGF1R, KAT2B, LATS2, MAP2K4, MAPK1, NTRK3, PTEN, RAF1, RB1, RGS3, RHOA, SIRT1, SLC8A1, SPRED1, SPRY1, TGFB1, VEGFA]
GO:0043406	positive regulation of MAP kinase activity	GO_BiologicalProcess-EBI-UniProt-GOA-ACAP-ARAP_08.05.2020_00h00	4.97188e-07	0.000126286	4.45996e-26	1.56099e-24	[6, 7, 8, 9, 10, 11, 12]	Group40	4.18118	12	[CRK, EGFR, EPHB2, ERBB2, EZH2, IGF1R, MAP2K4, MAPK1, NTRK3, RAF1, TGFB1, VEGFA]
GO:0071901	negative regulation of protein serine/threonine kinase activity	GO_BiologicalProcess-EBI-UniProt-GOA-ACAP-ARAP_08.05.2020_00h00	2.04339e-10	6.64101e-08	4.45996e-26	1.56099e-24	[8, 9, 10, 11]	Group40	8.39161	12	[CDKN1A, CDKN1C, DUSP4, KAT2B, LATS2, PTEN, RB1, RGS3, SIRT1, SLC8A1, SPRED1, SPRY1]
GO:0071902	positive regulation of protein serine/threonine kinase activity	GO_BiologicalProcess-EBI-UniProt-GOA-ACAP-ARAP_08.05.2020_00h00	2.92782e-08	8.43211e-06	4.45996e-26	1.56099e-24	[8, 9, 10, 11]	Group40	4.01069	15	[CCNB1, CRK, EGFR, EPHB2, ERBB2, EZH2, IGF1R, MAP2K4, MAPK1, NTRK3, RAF1, RHOA, SIRT1, TGFB1, VEGFA]
